# Supplementary material for: Genome-wide CRISPR screen reveals v-ATPase as a drug target to lower levels of ALS protein ataxin-2
Source: Cell Rep. Author manuscript; Available in PMC 2022 Nov 15. (PMC9664452; doi:10.1016/j.celrep.2022.111508)
Supplement: 2 [file NIHMS1845179-supplement-2.xlsx]

## Sheet: Hits_FDR0.05_GAPDH Control
GeneID	Symbol	GeneInfo	Localization	Process	Function	casTLE.Effect.1	casTLE.Score.1	casTLE.Effect.2	casTLE.Score.2	Combo.casTLE.Effect	Combo.casTLE.Score	casTLE.p.value	adjusted_pvalue
ENSG00000156239	N6AMT1	N-6 adenine-specific DNA methyltransferase 1 (putative)	protein complex|	protein methylation|protein methylation|positive regulation of cell growth|	nucleic acid binding|protein binding|protein methyltransferase activity|	-3.1	78.3	-2.7	74.7	-2.8	151	1e-06	0.000315892
ENSG00000204842	ATXN2	ataxin 2	nucleus|cytoplasm|Golgi apparatus|trans-Golgi network|polysome|cytoplasmic stress granule|membrane|ribonucleoprotein complex|perinuclear region of cytoplasm|	negative regulation of receptor internalization|regulation of translation|cell death|RNA metabolic process|cerebellar Purkinje cell differentiation|cytoplasmic mRNA processing body assembly|stress granule assembly|negative regulation of multicellular organism growth|neuron projection morphogenesis|homeostasis of number of cells|RNA transport|neuromuscular process|	RNA binding|epidermal growth factor receptor binding|protein binding|protein C-terminus binding|poly(A) RNA binding|	2.2	90.8	2.2	48.3	2.2	139	1e-06	0.000315892
ENSG00000120533	ENY2	enhancer of yellow 2 homolog (Drosophila)	SAGA complex|nuclear pore|transcription export complex 2|DUBm complex|	chromatin organization|transcription elongation from RNA polymerase II promoter|mRNA export from nucleus|protein transport|histone deubiquitination|positive regulation of transcription, DNA-templated|	transcription coactivator activity|ligand-dependent nuclear receptor transcription coactivator activity|	3	101	2.3	26.1	2.9	126	1e-06	0.000315892
ENSG00000138363	ATIC	5-aminoimidazole-4-carboxamide ribonucleotide formyltransferase/IMP cyclohydrolase	mitochondrion|cytosol|membrane|extracellular vesicular exosome|	brainstem development|nucleobase-containing compound metabolic process|purine nucleobase metabolic process|'de novo' IMP biosynthetic process|nucleoside metabolic process|purine ribonucleoside monophosphate biosynthetic process|response to inorganic substance|cerebellum development|cerebral cortex development|organ regeneration|small molecule metabolic process|dihydrofolate metabolic process|tetr…	IMP cyclohydrolase activity|phosphoribosylaminoimidazolecarboxamide formyltransferase activity|protein homodimerization activity|	1.7	65.8	4.1	66.1	2.8	121	1e-06	0.000315892
ENSG00000084774	CAD	carbamoyl-phosphate synthetase 2, aspartate transcarbamylase, and dihydroorotase	nucleus|cytosol|cytosol|membrane|nuclear matrix|cell projection|neuronal cell body|terminal bouton|protein complex|extracellular vesicular exosome|	pyrimidine nucleobase metabolic process|'de novo' pyrimidine nucleobase biosynthetic process|'de novo' pyrimidine nucleobase biosynthetic process|UTP biosynthetic process|glutamine metabolic process|glutamine catabolic process|female pregnancy|lactation|embryo development|response to amine|drug metabolic process|peptidyl-threonine phosphorylation|response to caffeine|organ regeneration|response t…	aspartate carbamoyltransferase activity|aspartate carbamoyltransferase activity|carbamoyl-phosphate synthase (glutamine-hydrolyzing) activity|carbamoyl-phosphate synthase (glutamine-hydrolyzing) activity|dihydroorotase activity|dihydroorotase activity|dihydroorotase activity|protein kinase activity|ATP binding|zinc ion binding|enzyme binding|identical protein binding|aspartate binding|	-2.1	68.2	-2.8	45.7	-2.2	112	1e-06	0.000315892
ENSG00000126215	XRCC3	X-ray repair complementing defective repair in Chinese hamster cells 3	nucleus|replication fork|cytoplasm|mitochondrion|Rad51C-XRCC3 complex|perinuclear region of cytoplasm|	double-strand break repair via homologous recombination|DNA catabolic process, endonucleolytic|ATP catabolic process|DNA repair|DNA recombination|cellular response to DNA damage stimulus|response to organic substance|regulation of centrosome duplication|resolution of mitotic recombination intermediates|positive regulation of mitotic cell cycle spindle assembly checkpoint|	four-way junction DNA binding|protein binding|ATP binding|DNA-dependent ATPase activity|crossover junction endodeoxyribonuclease activity|	-2.7	60.9	-3.5	43.2	-2.8	102	1e-06	0.000315892
ENSG00000159131	GART	phosphoribosylglycinamide formyltransferase, phosphoribosylglycinamide synthetase, phosphoribosylaminoimidazole synthetase	cytosol|extracellular vesicular exosome|	brainstem development|purine nucleobase metabolic process|'de novo' IMP biosynthetic process|glycine metabolic process|purine nucleobase biosynthetic process|purine ribonucleoside monophosphate biosynthetic process|response to organic substance|response to inorganic substance|cerebellum development|cerebral cortex development|methylation|small molecule metabolic process|tetrahydrofolate biosynthe…	phosphoribosylamine-glycine ligase activity|phosphoribosylformylglycinamidine cyclo-ligase activity|phosphoribosylglycinamide formyltransferase activity|ATP binding|methyltransferase activity|metal ion binding|	2.5	79	1.8	24.9	2.1	102	1e-06	0.000315892
ENSG00000161654	LSM12	LSM12 homolog (S. cerevisiae)	None	None	None	1.8	73.3	1.2	25.3	1.7	97.3	1e-06	0.000315892
ENSG00000178035	IMPDH2	IMP (inosine 5'-monophosphate) dehydrogenase 2	nucleus|cytoplasm|peroxisomal membrane|cytosol|membrane|extracellular vesicular exosome|	purine nucleobase metabolic process|GMP biosynthetic process|purine ribonucleoside monophosphate biosynthetic process|small molecule metabolic process|nucleobase-containing small molecule metabolic process|oxidation-reduction process|	nucleotide binding|DNA binding|RNA binding|IMP dehydrogenase activity|adenyl nucleotide binding|metal ion binding|	1.8	69.7	1.6	27.3	1.8	96.4	1e-06	0.000315892
ENSG00000128050	PAICS	phosphoribosylaminoimidazole carboxylase, phosphoribosylaminoimidazole succinocarboxamide synthetase	cytosol|membrane|extracellular vesicular exosome|	purine nucleobase metabolic process|'de novo' IMP biosynthetic process|purine nucleobase biosynthetic process|purine ribonucleoside monophosphate biosynthetic process|small molecule metabolic process|nucleobase-containing small molecule metabolic process|	phosphoribosylaminoimidazole carboxylase activity|phosphoribosylaminoimidazolesuccinocarboxamide synthase activity|protein binding|ATP binding|identical protein binding|	1.5	58.1	1.8	34.4	1.5	91.8	1e-06	0.000315892
ENSG00000134086	VHL	von Hippel-Lindau tumor suppressor, E3 ubiquitin protein ligase	nucleus|nucleoplasm|mitochondrion|endoplasmic reticulum|cytosol|membrane|intermediate filament cytoskeleton|	negative regulation of transcription from RNA polymerase II promoter|cell morphogenesis|regulation of transcription, DNA-templated|proteolysis|response to stress|negative regulation of cell proliferation|protein ubiquitination|protein ubiquitination|negative regulation of apoptotic process|positive regulation of cell differentiation|positive regulation of transcription, DNA-templated|protein stab…	ubiquitin-protein transferase activity|protein binding|transcription factor binding|enzyme binding|	2	67.9	2.3	23.5	2.1	90.9	1e-06	0.000315892
ENSG00000258366	RTEL1	regulator of telomere elongation helicase 1	nucleus|	telomere maintenance|telomere maintenance|ATP catabolic process|DNA repair|regulation of double-strand break repair via homologous recombination|DNA duplex unwinding|DNA duplex unwinding|small molecule metabolic process|	DNA binding|ATP-dependent DNA helicase activity|protein binding|ATP binding|metal ion binding|4 iron, 4 sulfur cluster binding|	-1.9	55.6	-1.8	35.1	-1.9	90.1	1e-06	0.000315892
ENSG00000104859	CLASRP	CLK4-associating serine/arginine rich protein	nucleus|	mRNA processing|RNA splicing|	None	1.4	57.7	1.5	32	1.5	89.2	1e-06	0.000315892
ENSG00000163655	GMPS	guanine monphosphate synthase	cytoplasm|cytosol|	purine nucleobase metabolic process|GMP biosynthetic process|glutamine metabolic process|purine nucleobase biosynthetic process|purine ribonucleoside monophosphate biosynthetic process|small molecule metabolic process|nucleobase-containing small molecule metabolic process|	GMP synthase activity|GMP synthase (glutamine-hydrolyzing) activity|ATP binding|pyrophosphatase activity|	1.8	55.9	2.8	34.8	1.8	89	1e-06	0.000315892
ENSG00000128059	PPAT	phosphoribosyl pyrophosphate amidotransferase	cytosol|	G1/S transition of mitotic cell cycle|kidney development|purine nucleobase metabolic process|purine nucleotide biosynthetic process|'de novo' IMP biosynthetic process|glutamine catabolic process|lactation|purine nucleobase biosynthetic process|nucleoside metabolic process|purine ribonucleoside monophosphate biosynthetic process|organ regeneration|cellular response to insulin stimulus|cellular res…	amidophosphoribosyltransferase activity|metal ion binding|4 iron, 4 sulfur cluster binding|	1.2	56.4	1.9	35.6	1.7	87.2	1e-06	0.000315892
ENSG00000100554	ATP6V1D	ATPase, H+ transporting, lysosomal 34kDa, V1 subunit D	lysosomal membrane|centrosome|cytosol|cilium|membrane|vacuolar proton-transporting V-type ATPase complex|extracellular vesicular exosome|	cellular iron ion homeostasis|insulin receptor signaling pathway|proton transport|transferrin transport|cilium assembly|interaction with host|transmembrane transport|protein localization to cilium|phagosome maturation|	protein binding|ATPase activity, coupled to transmembrane movement of substances|	2	68.9	1.2	19.2	1.9	86.4	1e-06	0.000315892
ENSG00000064313	TAF2	TAF2 RNA polymerase II, TATA box binding protein (TBP)-associated factor, 150kDa	transcription factor TFIID complex|transcription factor TFIID complex|transcription factor TFTC complex|	G2/M transition of mitotic cell cycle|transcription initiation from RNA polymerase II promoter|proteolysis|response to organic cyclic compound|positive regulation of transcription from RNA polymerase II promoter|	protein binding|metallopeptidase activity|zinc ion binding|transcription regulatory region DNA binding|	1.7	56.6	1.9	26	1.8	81.8	1e-06	0.000315892
ENSG00000102967	DHODH	dihydroorotate dehydrogenase (quinone)	mitochondrial inner membrane|integral component of membrane|neuronal cell body|	pyrimidine nucleobase metabolic process|'de novo' pyrimidine nucleobase biosynthetic process|female pregnancy|lactation|response to caffeine|response to drug|response to starvation|positive regulation of apoptotic process|'de novo' UMP biosynthetic process|small molecule metabolic process|pyrimidine nucleoside biosynthetic process|nucleobase-containing small molecule metabolic process|oxidation-r…	dihydroorotate dehydrogenase activity|dihydroorotate oxidase activity|drug binding|FMN binding|ubiquinone binding|	-2.4	54.1	-2.1	25.8	-2.2	78.8	1e-06	0.000315892
ENSG00000171793	CTPS1	CTP synthase 1	cellular_component|cytosol|membrane|	nucleobase-containing compound metabolic process|CTP biosynthetic process|glutamine metabolic process|nucleobase-containing small molecule interconversion|response to drug|'de novo' CTP biosynthetic process|small molecule metabolic process|nucleobase-containing small molecule metabolic process|	CTP synthase activity|CTP synthase activity|CTP synthase activity|ATP binding|	-3.5	47.1	-2.5	34.3	-3.4	78	1e-06	0.000315892
ENSG00000090273	NUDC	nudC nuclear distribution protein	nucleoplasm|cytoplasm|cytosol|microtubule|	mitotic cell cycle|mitotic nuclear division|multicellular organismal development|cell proliferation|	None	1.6	53.4	1.6	24.5	1.6	77.5	1e-06	0.000315892
ENSG00000111640	GAPDH	glyceraldehyde-3-phosphate dehydrogenase	nucleus|nucleus|cytoplasm|cytoplasm|lipid particle|cytosol|cytosol|plasma membrane|microtubule cytoskeleton|membrane|ribonucleoprotein complex|perinuclear region of cytoplasm|extracellular vesicular exosome|GAIT complex|	microtubule cytoskeleton organization|carbohydrate metabolic process|glucose metabolic process|gluconeogenesis|glycolytic process|glycolytic process|negative regulation of translation|negative regulation of translation|peptidyl-cysteine S-trans-nitrosylation|small molecule metabolic process|protein stabilization|neuron apoptotic process|oxidation-reduction process|cellular response to interferon-…	glyceraldehyde-3-phosphate dehydrogenase (NAD+) (phosphorylating) activity|glyceraldehyde-3-phosphate dehydrogenase (NAD+) (phosphorylating) activity|protein binding|microtubule binding|peptidyl-cysteine S-nitrosylase activity|identical protein binding|NADP binding|NAD binding|	-2.3	43.4	-2.7	32.1	-2.4	74.9	1e-06	0.000315892
ENSG00000100714	MTHFD1	methylenetetrahydrofolate dehydrogenase (NADP+ dependent) 1, methenyltetrahydrofolate cyclohydrolase, formyltetrahydrofolate synthetase	mitochondrion|cytosol|cytosol|membrane|extracellular vesicular exosome|	histidine biosynthetic process|purine nucleotide biosynthetic process|one-carbon metabolic process|vitamin metabolic process|water-soluble vitamin metabolic process|methionine biosynthetic process|folic acid-containing compound biosynthetic process|tetrahydrofolate interconversion|small molecule metabolic process|folic acid metabolic process|oxidation-reduction process|	formate-tetrahydrofolate ligase activity|formate-tetrahydrofolate ligase activity|methenyltetrahydrofolate cyclohydrolase activity|methenyltetrahydrofolate cyclohydrolase activity|methylenetetrahydrofolate dehydrogenase [NAD(P)+] activity|methylenetetrahydrofolate dehydrogenase (NADP+) activity|ATP binding|	2.4	49.2	2.2	23.8	2.3	72.4	1e-06	0.000315892
ENSG00000165416	SUGT1	SGT1, suppressor of G2 allele of SKP1 (S. cerevisiae)	ubiquitin ligase complex|kinetochore|nucleus|cytoplasm|cytosol|	mitotic nuclear division|nucleotide-binding domain, leucine rich repeat containing receptor signaling pathway|innate immune response|	protein binding|	-2.8	62	-2.3	10.5	-2.8	71.3	1e-06	0.000315892
ENSG00000136997	MYC	v-myc avian myelocytomatosis viral oncogene homolog	nucleus|nucleoplasm|nucleoplasm|nucleolus|spindle|protein complex|	negative regulation of transcription from RNA polymerase II promoter|MAPK cascade|branching involved in ureteric bud morphogenesis|positive regulation of mesenchymal cell proliferation|energy reserve metabolic process|chromatin remodeling|transcription, DNA-templated|transcription initiation from RNA polymerase II promoter|cellular iron ion homeostasis|cellular response to DNA damage stimulus|cel…	RNA polymerase II core promoter proximal region sequence-specific DNA binding|RNA polymerase II core promoter proximal region sequence-specific DNA binding transcription factor activity involved in positive regulation of transcription|DNA binding|DNA binding|sequence-specific DNA binding transcription factor activity|protein binding|transcription factor binding|protein complex binding|protein dim…	2.5	47.1	2.5	24.3	2.5	71	1e-06	0.000315892
ENSG00000185883	ATP6V0C	ATPase, H+ transporting, lysosomal 16kDa, V0 subunit c	lysosomal membrane|endosome membrane|integral component of membrane|phagocytic vesicle membrane|proton-transporting V-type ATPase, V0 domain|extracellular vesicular exosome|	cellular iron ion homeostasis|insulin receptor signaling pathway|ATP hydrolysis coupled proton transport|proton transport|viral process|positive regulation of Wnt signaling pathway|transferrin transport|interaction with host|transmembrane transport|phagosome maturation|	protein binding|ubiquitin protein ligase binding|proton-transporting ATP synthase activity, rotational mechanism|proton-transporting ATPase activity, rotational mechanism|	2.4	66.8	0.8	9.07	2.4	70.8	1e-06	0.000315892
ENSG00000149923	PPP4C	protein phosphatase 4, catalytic subunit	nucleus|cytoplasm|microtubule organizing center|plasma membrane|protein phosphatase 4 complex|	regulation of double-strand break repair via homologous recombination|dephosphorylation|dephosphorylation|dephosphorylation|NIK/NF-kappaB signaling|	NF-kappaB-inducing kinase activity|protein serine/threonine phosphatase activity|protein serine/threonine phosphatase activity|protein binding|metal ion binding|	-1.5	50.1	-1.8	21.2	-1.5	70.5	1e-06	0.000315892
ENSG00000087152	ATXN7L3	ataxin 7-like 3	SAGA complex|DUBm complex|	chromatin organization|transcription, DNA-templated|histone deubiquitination|positive regulation of transcription, DNA-templated|	transcription coactivator activity|protein binding|zinc ion binding|ligand-dependent nuclear receptor transcription coactivator activity|	1.4	49.2	1.6	21	1.4	69.8	1e-06	0.000315892
ENSG00000047249	ATP6V1H	ATPase, H+ transporting, lysosomal 50/57kDa, V1 subunit H	vacuolar proton-transporting V-type ATPase, V1 domain|lysosomal membrane|cytosol|plasma membrane|extracellular vesicular exosome|	ATP catabolic process|cellular iron ion homeostasis|endocytosis|vacuolar acidification|insulin receptor signaling pathway|ATP hydrolysis coupled proton transport|viral process|transferrin transport|regulation of defense response to virus by virus|regulation of catalytic activity|interaction with host|transmembrane transport|phagosome maturation|	protein binding|ATPase activity|enzyme regulator activity|proton-transporting ATPase activity, rotational mechanism|	2.2	63.8	1	6.52	1.4	67.9	1e-06	0.000315892
ENSG00000155097	ATP6V1C1	ATPase, H+ transporting, lysosomal 42kDa, V1 subunit C1	lysosomal membrane|cytosol|plasma membrane|proton-transporting two-sector ATPase complex|cytoplasmic vesicle|proton-transporting V-type ATPase, V1 domain|apical part of cell|extracellular vesicular exosome|	cellular iron ion homeostasis|insulin receptor signaling pathway|ATP hydrolysis coupled proton transport|proton transport|transferrin transport|interaction with host|transmembrane transport|phagosome maturation|	transporter activity|protein binding|hydrogen-exporting ATPase activity, phosphorylative mechanism|proton-transporting ATPase activity, rotational mechanism|	1.2	49.8	1.8	19.3	1.3	67.3	1e-06	0.000315892
ENSG00000272305	RP11-894J14.5	N/A	None	None	None	1.2	49.2	1.9	21.5	1.2	66.7	1e-06	0.000315892
ENSG00000129559	NEDD8	neural precursor cell expressed, developmentally down-regulated 8	nucleus|cytosol|extracellular vesicular exosome|	regulation of transcription from RNA polymerase II promoter|cellular protein modification process|proteolysis|ubiquitin-dependent protein catabolic process|transforming growth factor beta receptor signaling pathway|protein localization|anatomical structure morphogenesis|response to organic cyclic compound|protein neddylation|	protein binding|ubiquitin protein ligase binding|	-1.8	27.3	-2.5	38.1	-2.2	63.4	1e-06	0.000315892
ENSG00000197170	PSMD12	proteasome (prosome, macropain) 26S subunit, non-ATPase, 12	nucleoplasm|cytosol|proteasome regulatory particle|membrane|proteasome accessory complex|extracellular vesicular exosome|	G1/S transition of mitotic cell cycle|protein polyubiquitination|mitotic cell cycle|antigen processing and presentation of peptide antigen via MHC class I|antigen processing and presentation of exogenous peptide antigen via MHC class I, TAP-dependent|regulation of cellular amino acid metabolic process|apoptotic process|DNA damage response, signal transduction by p53 class mediator resulting in ce…	None	1.5	37.6	1.6	25.7	1.6	62.8	1e-06	0.000315892
ENSG00000185838	GNB1L	guanine nucleotide binding protein (G protein), beta polypeptide 1-like	cytoplasm|cytoplasmic side of plasma membrane|	G-protein coupled receptor signaling pathway|social behavior|intracellular signal transduction|	molecular_function|	1.2	39.4	3.1	23.1	1.2	61.8	1e-06	0.000315892
ENSG00000143155	TIPRL	TOR signaling pathway regulator	cytoplasm|intracellular membrane-bounded organelle|	DNA damage checkpoint|negative regulation of protein phosphatase type 2A activity|	protein binding|	-1.8	43.1	-1.2	19.2	-1.3	61.5	1e-06	0.000315892
ENSG00000011304	PTBP1	polypyrimidine tract binding protein 1	nucleoplasm|nucleolus|membrane|extracellular vesicular exosome|	alternative mRNA splicing, via spliceosome|regulation of alternative mRNA splicing, via spliceosome|mRNA splicing, via spliceosome|mRNA processing|RNA splicing|gene expression|negative regulation of RNA splicing|negative regulation of mRNA splicing, via spliceosome|negative regulation of muscle cell differentiation|	nucleotide binding|RNA binding|protein binding|poly-pyrimidine tract binding|pre-mRNA binding|poly(A) RNA binding|	-1.3	41.8	-1.2	19.2	-1.3	60.5	1e-06	0.000315892
ENSG00000141026	MED9	mediator complex subunit 9	mediator complex|	regulation of transcription from RNA polymerase II promoter|transcription from RNA polymerase II promoter|	RNA polymerase II transcription cofactor activity|protein binding|	-1.4	34.3	-2.5	26.9	-1.4	58.7	1e-06	0.000315892
ENSG00000159086	PAXBP1	PAX3 and PAX7 binding protein 1	nucleus|cytosol|	transcription, DNA-templated|muscle organ development|regulation of satellite cell proliferation|positive regulation of histone methylation|positive regulation of transcription from RNA polymerase II promoter|positive regulation of myoblast proliferation|	DNA binding|sequence-specific DNA binding transcription factor activity|transcription factor binding|	1.5	43.3	1.3	16.2	1.4	58.7	1e-06	0.000315892
ENSG00000144744	UBA3	ubiquitin-like modifier activating enzyme 3	nucleus|cytosol|	cellular protein modification process|proteolysis|endomitotic cell cycle|protein neddylation|protein neddylation|regulation of cell cycle|	protein binding|ATP binding|acid-amino acid ligase activity|NEDD8 activating enzyme activity|protein heterodimerization activity|	-2.2	23.8	-2.3	34.1	-2.3	57.5	1e-06	0.000315892
ENSG00000136888	ATP6V1G1	ATPase, H+ transporting, lysosomal 13kDa, V1 subunit G1	lysosomal membrane|cytosol|cytosol|plasma membrane|plasma membrane|vacuolar proton-transporting V-type ATPase complex|extracellular vesicular exosome|	cellular iron ion homeostasis|insulin receptor signaling pathway|proton transport|transferrin transport|interaction with host|transmembrane transport|phagosome maturation|	hydrolase activity, acting on acid anhydrides, catalyzing transmembrane movement of substances|ATPase binding|	1	37.1	2.7	29.6	1.1	57.3	1e-06	0.000315892
ENSG00000108344	PSMD3	proteasome (prosome, macropain) 26S subunit, non-ATPase, 3	proteasome complex|nucleus|nucleoplasm|cytoplasm|cytosol|membrane|proteasome accessory complex|extracellular vesicular exosome|	G1/S transition of mitotic cell cycle|protein polyubiquitination|mitotic cell cycle|antigen processing and presentation of peptide antigen via MHC class I|antigen processing and presentation of exogenous peptide antigen via MHC class I, TAP-dependent|regulation of cellular amino acid metabolic process|apoptotic process|DNA damage response, signal transduction by p53 class mediator resulting in ce…	enzyme regulator activity|	1.1	35.4	2.2	24.7	1.3	57.1	1e-06	0.000315892
ENSG00000070761	C16ORF80	N/A	None	None	None	1.2	41.6	1.4	16.1	1.2	56.9	1e-06	0.000315892
ENSG00000196363	WDR5	WD repeat domain 5	histone acetyltransferase complex|nucleus|nucleoplasm|Ada2/Gcn5/Ada3 transcription activator complex|histone methyltransferase complex|Set1C/COMPASS complex|MLL1 complex|	skeletal system development|chromatin organization|transcription, DNA-templated|regulation of transcription, DNA-templated|histone H3 acetylation|histone H4-K5 acetylation|histone H4-K8 acetylation|histone H4-K16 acetylation|rhythmic process|histone H3-K4 methylation|	protein binding|histone methyltransferase activity (H3-K4 specific)|histone acetyltransferase activity (H4-K5 specific)|histone acetyltransferase activity (H4-K8 specific)|histone acetyltransferase activity (H4-K16 specific)|	2.1	32	2.9	26	2.2	56.5	1e-06	0.000315892
ENSG00000163933	RFT1	RFT1 homolog (S. cerevisiae)	integral component of membrane|	dolichol-linked oligosaccharide biosynthetic process|lipid transport|carbohydrate transport|protein N-linked glycosylation via asparagine|post-translational protein modification|cellular protein metabolic process|	lipid transporter activity|	1.1	36.5	1.2	19.4	1.1	55.3	1e-06	0.000315892
ENSG00000147416	ATP6V1B2	ATPase, H+ transporting, lysosomal 56/58kDa, V1 subunit B2	lysosomal membrane|cytosol|cytosol|plasma membrane|microvillus|endomembrane system|integral component of membrane|proton-transporting V-type ATPase, V1 domain|melanosome|intracellular membrane-bounded organelle|extracellular vesicular exosome|	cellular iron ion homeostasis|insulin receptor signaling pathway|ATP hydrolysis coupled proton transport|proton transport|transferrin transport|ATP metabolic process|interaction with host|transmembrane transport|phagosome maturation|	ATP binding|hydrogen ion transmembrane transporter activity|proton-transporting ATPase activity, rotational mechanism|	1.1	39.2	2.1	20.6	1.4	54.9	1e-06	0.000315892
ENSG00000128524	ATP6V1F	ATPase, H+ transporting, lysosomal 14kDa, V1 subunit F	cytosol|membrane|proton-transporting two-sector ATPase complex|vacuolar proton-transporting V-type ATPase complex|proton-transporting V-type ATPase, V1 domain|extracellular vesicular exosome|	ATP catabolic process|cellular iron ion homeostasis|insulin receptor signaling pathway|ATP hydrolysis coupled proton transport|proton transport|transferrin transport|interaction with host|transmembrane transport|phagosome maturation|	protein binding|hydrogen ion transmembrane transporter activity|ATPase activity, uncoupled|proton-transporting ATPase activity, rotational mechanism|	1.3	41.7	2.8	16.1	1.4	54.9	1e-06	0.000315892
ENSG00000132424	PNISR	PNN-interacting serine/arginine-rich protein	nucleus|cytoplasm|nuclear speck|	None	poly(A) RNA binding|	1.5	39.2	3.2	18.8	1.6	54.3	1e-06	0.000315892
ENSG00000159593	NAE1	NEDD8 activating enzyme E1 subunit 1	nucleus|cytoplasm|cytosol|plasma membrane|	signal transduction|mitotic DNA replication checkpoint|regulation of apoptotic process|regulation of neuron apoptotic process|protein neddylation|protein neddylation|neuron apoptotic process|	protein binding|NEDD8 activating enzyme activity|ubiquitin protein ligase binding|protein heterodimerization activity|	-2.2	31.3	-1.8	23.5	-2.1	54.1	1e-06	0.000315892
ENSG00000124422	USP22	ubiquitin specific peptidase 22	SAGA complex|SAGA-type complex|	chromatin organization|transcription, DNA-templated|ubiquitin-dependent protein catabolic process|cell cycle|embryo development|histone ubiquitination|histone deubiquitination|protein deubiquitination|histone H4 acetylation|positive regulation of transcription, DNA-templated|positive regulation of mitotic cell cycle|	transcription coactivator activity|ubiquitin-specific protease activity|ubiquitin-specific protease activity|protein binding|zinc ion binding|H4 histone acetyltransferase activity|enzyme binding|ligand-dependent nuclear receptor transcription coactivator activity|	1.2	35.6	1.4	18.6	1.2	53.5	1e-06	0.000315892
ENSG00000172269	DPAGT1	dolichyl-phosphate (UDP-N-acetylglucosamine) N-acetylglucosaminephosphotransferase 1 (GlcNAc-1-P transferase)	endoplasmic reticulum membrane|endoplasmic reticulum membrane|membrane|integral component of membrane|integral component of endoplasmic reticulum membrane|integral component of endoplasmic reticulum membrane|intracellular membrane-bounded organelle|	UDP-N-acetylglucosamine metabolic process|protein N-linked glycosylation|dolichol-linked oligosaccharide biosynthetic process|protein N-linked glycosylation via asparagine|dolichol biosynthetic process|post-translational protein modification|cellular protein metabolic process|protein oligomerization|	UDP-N-acetylglucosamine-dolichyl-phosphate N-acetylglucosaminephosphotransferase activity|UDP-N-acetylglucosamine-dolichyl-phosphate N-acetylglucosaminephosphotransferase activity|phospho-N-acetylmuramoyl-pentapeptide-transferase activity|transferase activity, transferring glycosyl groups|	1	29.3	1.5	25.2	1.4	53.5	1e-06	0.000315892
ENSG00000114491	UMPS	uridine monophosphate synthetase	nucleus|cytoplasm|cytosol|	pyrimidine nucleobase metabolic process|'de novo' pyrimidine nucleobase biosynthetic process|UMP biosynthetic process|female pregnancy|lactation|cellular response to drug|'de novo' UMP biosynthetic process|small molecule metabolic process|pyrimidine nucleoside biosynthetic process|nucleobase-containing small molecule metabolic process|	orotate phosphoribosyltransferase activity|orotate phosphoribosyltransferase activity|orotidine-5'-phosphate decarboxylase activity|orotidine-5'-phosphate decarboxylase activity|	-2.6	37.9	-1.3	19.3	-1.3	53	1e-06	0.000315892
ENSG00000077549	CAPZB	capping protein (actin filament) muscle Z-line, beta	acrosomal vesicle|cytosol|cytoskeleton|F-actin capping protein complex|intercalated disc|actin cytoskeleton|membrane|Z disc|lamellipodium|cortical cytoskeleton|extracellular vesicular exosome|WASH complex|	cellular component movement|cytoskeleton organization|blood coagulation|regulation of cell morphogenesis|lamellipodium assembly|actin cytoskeleton organization|negative regulation of microtubule polymerization|neuron projection development|muscle fiber development|barbed-end actin filament capping|regulation of protein kinase C signaling|	actin binding|beta-tubulin binding|actin filament binding|	-2.2	36.5	-3.2	18.6	-2.3	51.9	1e-06	0.000315892
ENSG00000079999	KEAP1	kelch-like ECH-associated protein 1	nucleus|cytoplasm|endoplasmic reticulum|microtubule organizing center|midbody|Cul3-RING ubiquitin ligase complex|	in utero embryonic development|transcription, DNA-templated|regulation of transcription, DNA-templated|proteasomal ubiquitin-independent protein catabolic process|protein ubiquitination|protein ubiquitination|regulation of epidermal cell differentiation|cellular response to interleukin-4|	protein binding|	1	36.9	0.9	15.6	1	51.8	1e-06	0.000315892
ENSG00000244038	DDOST	dolichyl-diphosphooligosaccharide--protein glycosyltransferase subunit (non-catalytic)	endoplasmic reticulum|endoplasmic reticulum membrane|oligosaccharyltransferase complex|oligosaccharyltransferase complex|membrane|integral component of membrane|intracellular membrane-bounded organelle|protein complex|	translation|protein glycosylation|protein N-linked glycosylation|SRP-dependent cotranslational protein targeting to membrane|gene expression|protein N-linked glycosylation via asparagine|protein N-linked glycosylation via asparagine|response to cytokine|T cell activation|post-translational protein modification|cellular protein metabolic process|innate immune response|	oligosaccharyl transferase activity|dolichyl-diphosphooligosaccharide-protein glycotransferase activity|dolichyl-diphosphooligosaccharide-protein glycotransferase activity|protein binding|	1.6	18.7	1.7	32.8	1.7	51.1	1e-06	0.000315892
ENSG00000119383	PPP2R4	protein phosphatase 2A activator, regulatory subunit 4	protein phosphatase type 2A complex|nucleus|cytoplasm|calcium channel complex|extracellular vesicular exosome|	protein peptidyl-prolyl isomerization|protein peptidyl-prolyl isomerization|ATP catabolic process|protein folding|mitotic spindle organization in nucleus|negative regulation of phosphoprotein phosphatase activity|positive regulation of phosphoprotein phosphatase activity|positive regulation of protein dephosphorylation|negative regulation of protein dephosphorylation|positive regulation of apopto…	peptidyl-prolyl cis-trans isomerase activity|receptor binding|ATP binding|protein tyrosine phosphatase activator activity|protein phosphatase type 2A regulator activity|protein phosphatase type 2A regulator activity|ATPase activity|protein homodimerization activity|protein heterodimerization activity|protein phosphatase 2A binding|	-1.3	31.5	-1.1	20	-1.3	50.9	1e-06	0.000315892
ENSG00000130165	ELOF1	elongation factor 1 homolog (S. cerevisiae)	nucleus|	transcription, DNA-templated|regulation of transcription, DNA-templated|	metal ion binding|	1.7	37.6	1.1	15.6	1.6	50.7	1e-06	0.000315892
ENSG00000137413	TAF8	TAF8 RNA polymerase II, TATA box binding protein (TBP)-associated factor, 43kDa	nucleus|transcription factor TFIID complex|perinuclear region of cytoplasm|	inner cell mass cell proliferation|transcription, DNA-templated|cell differentiation|regulation of fat cell differentiation|positive regulation of transcription, DNA-templated|maintenance of protein location in nucleus|	protein binding|protein heterodimerization activity|	1.4	30.7	2.1	21.3	1.6	50.3	1e-06	0.000315892
ENSG00000164815	ORC5	origin recognition complex, subunit 5	origin recognition complex|nucleus|nucleus|nucleoplasm|nuclear origin of replication recognition complex|nuclear origin of replication recognition complex|cytoplasm|	G1/S transition of mitotic cell cycle|mitotic cell cycle|DNA replication|DNA replication|DNA replication initiation|	nucleotide binding|molecular_function|DNA replication origin binding|protein binding|ATP binding|	-3.4	42.5	-1.5	13.3	-3.3	50.2	1e-06	0.000315892
ENSG00000185379	RAD51D	RAD51 paralog D	chromosome, telomeric region|nucleus|replication fork|cytoplasm|centrosome|Rad51B-Rad51C-Rad51D-XRCC2 complex|	telomere maintenance|double-strand break repair via homologous recombination|ATP catabolic process|ATP catabolic process|DNA repair|reciprocal meiotic recombination|strand invasion|	four-way junction DNA binding|DNA binding|single-stranded DNA binding|protein binding|ATP binding|DNA-dependent ATPase activity|gamma-tubulin binding|	-1.2	15.6	-2.1	37.1	-1.3	49.5	1e-06	0.000315892
ENSG00000112592	TBP	TATA box binding protein	female pronucleus|male pronucleus|nucleoplasm|transcription factor TFIID complex|transcription factor TFIIA complex|nuclear euchromatin|cytoplasm|	transcription from RNA polymerase I promoter|transcription initiation from RNA polymerase I promoter|transcription elongation from RNA polymerase I promoter|termination of RNA polymerase I transcription|transcription from RNA polymerase II promoter|transcription from RNA polymerase II promoter|transcription from RNA polymerase II promoter|transcription initiation from RNA polymerase II promoter|t…	RNA polymerase II repressing transcription factor binding|protein binding|transcription factor binding|transcription regulatory region DNA binding|repressing transcription factor binding|	-2.5	44.8	-1.2	10	-2.4	49.5	1e-06	0.000315892
ENSG00000108848	LUC7L3	LUC7-like 3 (S. cerevisiae)	nucleus|U1 snRNP|plasma membrane|focal adhesion|nuclear speck|	mRNA splice site selection|RNA splicing|	DNA binding|mRNA binding|protein binding|poly(A) RNA binding|	1.7	35	1.6	14.9	1.6	49.5	1e-06	0.000315892
ENSG00000164091	WDR82	WD repeat domain 82	chromatin|histone methyltransferase complex|Set1C/COMPASS complex|PTW/PP1 phosphatase complex|	histone H3-K4 methylation|	chromatin binding|protein binding|histone methyltransferase activity (H3-K4 specific)|	-2.6	39.7	-2.7	10.2	-2.6	49.4	1e-06	0.000315892
ENSG00000114573	ATP6V1A	ATPase, H+ transporting, lysosomal 70kDa, V1 subunit A	mitochondrion|lysosomal membrane|cytosol|cytosol|plasma membrane|integral component of plasma membrane|microvillus|apical plasma membrane|proton-transporting two-sector ATPase complex|proton-transporting V-type ATPase, V1 domain|extracellular vesicular exosome|	transport|cellular iron ion homeostasis|insulin receptor signaling pathway|ATP hydrolysis coupled proton transport|transferrin transport|ATP metabolic process|interaction with host|transmembrane transport|phagosome maturation|	ATP binding|proton-transporting ATPase activity, rotational mechanism|	1.5	42.3	0.8	10.9	1.4	49.4	1e-06	0.000315892
ENSG00000122566	HNRNPA2B1	heterogeneous nuclear ribonucleoprotein A2/B1	nucleus|nucleoplasm|spliceosomal complex|cytoplasm|membrane|ribonucleoprotein complex|catalytic step 2 spliceosome|	mRNA splicing, via spliceosome|mRNA splicing, via spliceosome|mRNA processing|RNA splicing|gene expression|negative regulation of mRNA splicing, via spliceosome|RNA transport|	nucleotide binding|RNA binding|protein binding|single-stranded telomeric DNA binding|poly(A) RNA binding|pre-mRNA intronic binding|	-1.1	30.4	-1.6	20.9	-1.2	49.1	1e-06	0.000315892
ENSG00000117410	ATP6V0B	ATPase, H+ transporting, lysosomal 21kDa, V0 subunit b	vacuolar membrane|endosome membrane|integral component of membrane|phagocytic vesicle membrane|proton-transporting V-type ATPase, V0 domain|	cellular iron ion homeostasis|insulin receptor signaling pathway|ATP hydrolysis coupled proton transport|proton transport|transferrin transport|interaction with host|transmembrane transport|phagosome maturation|	transporter activity|hydrogen ion transmembrane transporter activity|	1.8	45.4	3.3	7.95	1.9	48.5	1e-06	0.000315892
ENSG00000054267	ARID4B	AT rich interactive domain 4B (RBP1-like)	cellular_component|nucleus|cytoplasm|	regulation of gene expression by genetic imprinting|transcription, DNA-templated|regulation of transcription, DNA-templated|biological_process|histone H4-K20 trimethylation|histone H3-K9 trimethylation|	molecular_function|DNA binding|protein binding|	-1	28.7	-1.5	22	-1.4	48.2	1e-06	0.000315892
ENSG00000015676	NUDCD3	NudC domain containing 3	None	None	None	1	37.7	0.9	10.3	1	47.3	2e-06	0.000622212
ENSG00000180917	CMTR2	cap methyltransferase 2	nucleus|cytoplasm|integral component of membrane|	7-methylguanosine mRNA capping|cap2 mRNA methylation|	mRNA (nucleoside-2'-O-)-methyltransferase activity|	1.4	32	1	16.9	1.3	46.9	3e-06	0.000879986
ENSG00000197111	PCBP2	poly(rC) binding protein 2	nucleus|nucleoplasm|cytoplasm|cytosol|membrane|ribonucleoprotein complex|extracellular vesicular exosome|	mRNA splicing, via spliceosome|RNA splicing|gene expression|mRNA metabolic process|negative regulation of type I interferon production|proteasome-mediated ubiquitin-dependent protein catabolic process|innate immune response|negative regulation of defense response to virus|defense response to virus|	DNA binding|RNA binding|protein binding|enzyme binding|ubiquitin protein ligase binding|poly(A) RNA binding|	-1.9	28.4	-2.7	20.2	-2	46.7	3e-06	0.000879986
ENSG00000125812	GZF1	GDNF-inducible zinc finger protein 1	nucleoplasm|nucleolus|	negative regulation of transcription from RNA polymerase II promoter|negative regulation of transcription from RNA polymerase II promoter|branching involved in ureteric bud morphogenesis|transcription, DNA-templated|negative regulation of transcription, DNA-templated|	RNA polymerase II core promoter proximal region sequence-specific DNA binding|RNA polymerase II core promoter proximal region sequence-specific DNA binding|RNA polymerase II distal enhancer sequence-specific DNA binding|RNA polymerase II core promoter proximal region sequence-specific DNA binding transcription factor activity involved in negative regulation of transcription|RNA polymerase II core…	-0.9	30.2	-1	16.5	-0.9	46.3	3e-06	0.000879986
ENSG00000173418	NAA20	N(alpha)-acetyltransferase 20, NatB catalytic subunit	intracellular|nucleus|cytoplasm|	metabolic process|	peptide alpha-N-acetyltransferase activity|	-2.2	23.9	-1.5	23.7	-1.9	46.1	3e-06	0.000879986
ENSG00000129933	MAU2	MAU2 sister chromatid cohesion factor	chromatin|nucleus|nucleoplasm|nucleoplasm|SMC loading complex|SMC loading complex|	mitotic cell cycle|maintenance of mitotic sister chromatid cohesion|	protein binding|protein N-terminus binding|	1	31.8	1	14.5	1	45.9	4e-06	0.000977762
ENSG00000077312	SNRPA	small nuclear ribonucleoprotein polypeptide A	nucleus|nucleoplasm|spliceosomal complex|U1 snRNP|nucleolus|cytoplasm|	mRNA splicing, via spliceosome|mRNA splicing, via spliceosome|RNA splicing|gene expression|	nucleotide binding|RNA binding|protein binding|snRNA binding|poly(A) RNA binding|	1.4	30.6	1.1	16.3	1.3	45.9	4e-06	0.000977762
ENSG00000091157	WDR7	WD repeat domain 7	None	None	None	1.3	37.1	1.8	9.66	1.3	45.9	4e-06	0.000977762
ENSG00000119523	ALG2	ALG2, alpha-1,3/1,6-mannosyltransferase	nucleus|cytoplasm|endoplasmic reticulum membrane|membrane|integral component of membrane|perinuclear region of cytoplasm|	dolichol-linked oligosaccharide biosynthetic process|dolichol-linked oligosaccharide biosynthetic process|protein N-linked glycosylation via asparagine|protein glycosylation in endoplasmic reticulum|post-translational protein modification|cellular protein metabolic process|response to calcium ion|mannosylation|mannosylation|	alpha-1,3-mannosyltransferase activity|GDP-Man:Man1GlcNAc2-PP-Dol alpha-1,3-mannosyltransferase activity|protein binding|glycolipid 6-alpha-mannosyltransferase activity|protein anchor|protein heterodimerization activity|protein N-terminus binding|calcium-dependent protein binding|calcium-dependent protein binding|	1	22.4	2.4	30	2.1	45.7	4e-06	0.000977762
ENSG00000088038	CNOT3	CCR4-NOT transcription complex, subunit 3	cytoplasmic mRNA processing body|nucleus|cytosol|CCR4-NOT complex|	nuclear-transcribed mRNA catabolic process, deadenylation-dependent decay|nuclear-transcribed mRNA poly(A) tail shortening|trophectodermal cell differentiation|transcription, DNA-templated|regulation of transcription, DNA-templated|regulation of translation|gene expression|RNA metabolic process|mRNA metabolic process|gene silencing by RNA|regulation of stem cell maintenance|	protein binding|	-2.1	21.5	-2.2	24.5	-2.2	45.6	4e-06	0.000977762
ENSG00000159720	ATP6V0D1	ATPase, H+ transporting, lysosomal 38kDa, V0 subunit d1	lysosomal membrane|early endosome|centrosome|synaptic vesicle|endosome membrane|membrane|apical plasma membrane|vacuolar proton-transporting V-type ATPase complex|vacuolar proton-transporting V-type ATPase complex|phagocytic vesicle membrane|proton-transporting V-type ATPase, V0 domain|axon terminus|extracellular vesicular exosome|	cellular iron ion homeostasis|activation of signaling protein activity involved in unfolded protein response|brain development|insulin receptor signaling pathway|ATP hydrolysis coupled proton transport|proton transport|endoplasmic reticulum unfolded protein response|transferrin transport|cilium assembly|cellular protein metabolic process|interaction with host|transmembrane transport|phagosome mat…	protein binding|hydrogen-exporting ATPase activity, phosphorylative mechanism|protein complex binding|	1.7	33.2	1.7	12	1.7	44.8	4e-06	0.000977762
ENSG00000131236	CAP1	CAP, adenylate cyclase-associated protein 1 (yeast)	plasma membrane|cortical actin cytoskeleton|extracellular vesicular exosome|	ameboidal cell migration|platelet degranulation|receptor-mediated endocytosis|establishment or maintenance of cell polarity|signal transduction|activation of adenylate cyclase activity|axon guidance|blood coagulation|actin cytoskeleton organization|platelet activation|	actin binding|	-1.1	33.7	-1.5	11.5	-1.1	44.2	4e-06	0.000977762
ENSG00000131100	ATP6V1E1	ATPase, H+ transporting, lysosomal 31kDa, V1 subunit E1	mitochondrion|lysosomal membrane|endosome|cytosol|cytosol|microvillus|apical plasma membrane|proton-transporting two-sector ATPase complex|proton-transporting two-sector ATPase complex, catalytic domain|extracellular vesicular exosome|	cellular iron ion homeostasis|metabolic process|insulin receptor signaling pathway|ATP hydrolysis coupled proton transport|proton transport|transferrin transport|interaction with host|transmembrane transport|phagosome maturation|	protein binding|hydrogen-exporting ATPase activity, phosphorylative mechanism|proton-transporting ATPase activity, rotational mechanism|ATPase binding|	1.3	27.6	3.1	18.7	1.2	44.2	4e-06	0.000977762
ENSG00000110700	RPS13	ribosomal protein S13	nucleus|nucleolus|cytosol|ribosome|membrane|cytosolic small ribosomal subunit|extracellular vesicular exosome|	nuclear-transcribed mRNA catabolic process, nonsense-mediated decay|translation|translation|translational initiation|translational elongation|translational termination|SRP-dependent cotranslational protein targeting to membrane|gene expression|viral process|RNA metabolic process|mRNA metabolic process|viral life cycle|viral transcription|negative regulation of RNA splicing|cellular protein metabo…	mRNA binding|structural constituent of ribosome|protein binding|poly(A) RNA binding|	-1.8	33.2	-2.7	13.4	-1.9	44	4e-06	0.000977762
ENSG00000178921	PFAS	phosphoribosylformylglycinamidine synthase	cytosol|extracellular vesicular exosome|	purine nucleobase metabolic process|'de novo' IMP biosynthetic process|'de novo' IMP biosynthetic process|glutamine metabolic process|purine ribonucleoside monophosphate biosynthetic process|response to drug|small molecule metabolic process|nucleobase-containing small molecule metabolic process|	phosphoribosylformylglycinamidine synthase activity|ATP binding|	1.1	39.8	0.6	6.92	1.1	44	4e-06	0.000977762
ENSG00000112237	CCNC	cyclin C	nucleoplasm|DNA-directed RNA polymerase II, holoenzyme|mediator complex|	regulation of cyclin-dependent protein serine/threonine kinase activity|transcription, DNA-templated|transcription initiation from RNA polymerase II promoter|transforming growth factor beta receptor signaling pathway|Notch signaling pathway|gene expression|positive regulation of transcription from RNA polymerase II promoter|	protein binding|protein kinase binding|	-1.1	28.9	-2.7	21.4	-1.5	43.8	4e-06	0.000977762
ENSG00000119801	YPEL5	yippee-like 5 (Drosophila)	None	None	None	-1	27.6	-1.7	16.8	-1.2	43.6	4e-06	0.000977762
ENSG00000160445	ZER1	zyg-11 related, cell cycle regulator	Cul2-RING ubiquitin ligase complex|	protein ubiquitination|regulation of ubiquitin-protein transferase activity|	ubiquitin-protein transferase activity|	-1.3	22.4	-2.9	23.2	-1.4	43.4	4e-06	0.000977762
ENSG00000014138	POLA2	polymerase (DNA directed), alpha 2, accessory subunit	nucleus|nucleoplasm|alpha DNA polymerase:primase complex|cytoplasm|	protein import into nucleus, translocation|G1/S transition of mitotic cell cycle|mitotic cell cycle|telomere maintenance via recombination|telomere maintenance|DNA replication|DNA replication initiation|DNA replication initiation|DNA strand elongation involved in DNA replication|telomere maintenance via semi-conservative replication|	molecular_function|DNA binding|DNA-directed DNA polymerase activity|protein heterodimerization activity|	-1.7	27.6	-1.3	16.4	-1.7	43.2	5e-06	0.00108068
ENSG00000135766	EGLN1	egl-9 family hypoxia-inducible factor 1	nucleus|cytoplasm|cytosol|	response to hypoxia|peptidyl-proline hydroxylation to 4-hydroxy-L-proline|negative regulation of cAMP catabolic process|oxygen homeostasis|negative regulation of sequence-specific DNA binding transcription factor activity|regulation of angiogenesis|negative regulation of cyclic-nucleotide phosphodiesterase activity|cardiac muscle tissue morphogenesis|oxidation-reduction process|heart trabecula fo…	iron ion binding|protein binding|enzyme binding|L-ascorbic acid binding|peptidyl-proline dioxygenase activity|peptidyl-proline 4-dioxygenase activity|	1.2	33.6	0.9	10.3	1.1	43.1	5e-06	0.00108068
ENSG00000117399	CDC20	cell division cycle 20	spindle pole|nucleus|nucleoplasm|anaphase-promoting complex|cytoplasm|centrosome|spindle|cytosol|perinuclear region of cytoplasm|	mitotic cell cycle|cell cycle|mitotic nuclear division|mitotic spindle assembly checkpoint|positive regulation of cell proliferation|protein ubiquitination|anaphase-promoting complex-dependent proteasomal ubiquitin-dependent protein catabolic process|anaphase-promoting complex-dependent proteasomal ubiquitin-dependent protein catabolic process|positive regulation of synaptic plasticity|regulation…	protein binding|protein C-terminus binding|enzyme binding|	2.4	35.9	2.4	7.49	2.4	43	5e-06	0.00108068
ENSG00000101407	TTI1	TELO2 interacting protein 1	cytoplasm|TORC1 complex|TORC2 complex|	regulation of TOR signaling|	protein binding|	1.8	32.2	1.3	12.2	1.6	42.7	5e-06	0.00108068
ENSG00000118181	RPS25	ribosomal protein S25	nucleus|nucleolus|cytoplasm|cytosol|ribosome|ribosome|small ribosomal subunit|cytosolic small ribosomal subunit|extracellular vesicular exosome|	ribosomal small subunit assembly|nuclear-transcribed mRNA catabolic process, nonsense-mediated decay|translation|translation|translation|translational initiation|translational elongation|translational termination|SRP-dependent cotranslational protein targeting to membrane|gene expression|viral process|RNA metabolic process|mRNA metabolic process|viral life cycle|viral transcription|cellular prote…	RNA binding|structural constituent of ribosome|protein binding|poly(A) RNA binding|	-2.5	33.8	-1.8	10.8	-2.5	42.5	5e-06	0.00108068
ENSG00000164818	HEATR2	HEAT repeat containing 2	cytoplasm|	None	None	-0.7	26.1	-1.7	20	-0.9	42.4	5e-06	0.00108068
ENSG00000033011	ALG1	ALG1, chitobiosyldiphosphodolichol beta-mannosyltransferase	endoplasmic reticulum|endoplasmic reticulum membrane|membrane|integral component of membrane|	protein glycosylation|dolichol-linked oligosaccharide biosynthetic process|lipopolysaccharide biosynthetic process|protein N-linked glycosylation via asparagine|post-translational protein modification|cellular protein metabolic process|mannosylation|mannosylation|	mannosyltransferase activity|chitobiosyldiphosphodolichol beta-mannosyltransferase activity|	2	29.7	1	15.5	1.2	42.3	6e-06	0.00108068
ENSG00000172115	CYCS	cytochrome c, somatic	protein phosphatase type 2A complex|nucleus|mitochondrion|mitochondrial inner membrane|mitochondrial intermembrane space|cytosol|cytosol|respiratory chain|	apoptotic DNA fragmentation|apoptotic process|activation of cysteine-type endopeptidase activity involved in apoptotic process by cytochrome c|dephosphorylation|respiratory electron transport chain|cellular metabolic process|small molecule metabolic process|cellular respiration|intrinsic apoptotic signaling pathway|	protein serine/threonine phosphatase activity|iron ion binding|protein binding|heme binding|electron transporter, transferring electrons from CoQH2-cytochrome c reductase complex and cytochrome c oxidase complex activity|	-2.6	36.4	-2.2	6.55	-2.5	42.2	6e-06	0.00108068
ENSG00000260272	RP11-20I23.1	N/A	None	None	None	1.6	33.6	1.5	9.29	1.6	42.2	6e-06	0.00108068
ENSG00000111667	USP5	ubiquitin specific peptidase 5 (isopeptidase T)	lysosome|	ubiquitin-dependent protein catabolic process|positive regulation of proteasomal ubiquitin-dependent protein catabolic process|protein K48-linked deubiquitination|	cysteine-type endopeptidase activity|ubiquitin thiolesterase activity|protein binding|omega peptidase activity|zinc ion binding|	-1	23.3	-1.8	21.1	-1.3	42.1	6e-06	0.00108068
ENSG00000243667	WDR92	WD repeat domain 92	None	apoptotic process|histone lysine methylation|	protein binding|methylated histone binding|	-1.7	30.2	-1.4	12.5	-1.5	42.1	6e-06	0.00108068
ENSG00000213066	FGFR1OP	FGFR1 oncogene partner	nucleus|centrosome|cytosol|perinuclear region of cytoplasm|	G2/M transition of mitotic cell cycle|mitotic cell cycle|negative regulation of protein kinase activity|positive regulation of cell proliferation|peptidyl-tyrosine phosphorylation|positive regulation of cell growth|positive regulation of cell migration|microtubule anchoring|negative regulation of protein tyrosine kinase activity|	protein tyrosine kinase activity|protein binding|protein kinase binding|protein tyrosine kinase inhibitor activity|protein homodimerization activity|	-2	23.7	-2.3	19.2	-2.1	42	6e-06	0.00108068
ENSG00000110367	DDX6	DEAD (Asp-Glu-Ala-Asp) box helicase 6	cytoplasmic mRNA processing body|cytoplasm|cytosol|cytoplasmic stress granule|membrane|RISC complex|intracellular membrane-bounded organelle|	nuclear-transcribed mRNA catabolic process, deadenylation-dependent decay|ATP catabolic process|gene expression|RNA metabolic process|mRNA metabolic process|cytoplasmic mRNA processing body assembly|exonucleolytic nuclear-transcribed mRNA catabolic process involved in deadenylation-dependent decay|	RNA helicase activity|helicase activity|protein binding|ATP binding|ATP-dependent helicase activity|poly(A) RNA binding|	-1	15.5	-1.6	29.6	-1.5	42	6e-06	0.00108068
ENSG00000164758	MED30	mediator complex subunit 30	nucleus|nucleoplasm|mediator complex|	regulation of transcription from RNA polymerase II promoter|transcription initiation from RNA polymerase II promoter|transcription initiation from RNA polymerase II promoter|gene expression|stem cell maintenance|intracellular steroid hormone receptor signaling pathway|androgen receptor signaling pathway|positive regulation of transcription, DNA-templated|	RNA polymerase II transcription cofactor activity|transcription cofactor activity|receptor activity|protein binding|ligand-dependent nuclear receptor transcription coactivator activity|vitamin D receptor binding|thyroid hormone receptor binding|	-1.4	28.1	-1.3	14.2	-1.4	41.8	6e-06	0.00108068
ENSG00000163902	RPN1	ribophorin I	endoplasmic reticulum membrane|endoplasmic reticulum membrane|rough endoplasmic reticulum|oligosaccharyltransferase complex|membrane|integral component of membrane|melanosome|	translation|cellular protein modification process|SRP-dependent cotranslational protein targeting to membrane|gene expression|protein N-linked glycosylation via asparagine|protein N-linked glycosylation via asparagine|post-translational protein modification|cellular protein metabolic process|	dolichyl-diphosphooligosaccharide-protein glycotransferase activity|protein binding|poly(A) RNA binding|	0.9	31.4	1.6	13.6	1.1	41.8	6e-06	0.00108068
ENSG00000128513	POT1	protection of telomeres 1	chromosome, telomeric region|nuclear telomere cap complex|nucleus|nucleoplasm|cytoplasm|	telomere maintenance|telomere maintenance via telomerase|telomere capping|telomere capping|telomere formation via telomerase|negative regulation of telomere maintenance via telomerase|positive regulation of telomere maintenance via telomerase|DNA duplex unwinding|positive regulation of helicase activity|positive regulation of telomerase activity|negative regulation of telomerase activity|positive…	protein binding|telomerase inhibitor activity|DEAD/H-box RNA helicase binding|single-stranded telomeric DNA binding|single-stranded telomeric DNA binding|	-1	32	-1.1	10.1	-1	41.6	6e-06	0.00108068
ENSG00000176890	TYMS	thymidylate synthetase	nucleus|nucleoplasm|nucleolus|cytoplasm|mitochondrion|mitochondrial inner membrane|mitochondrial matrix|cytosol|	G1/S transition of mitotic cell cycle|regulation of transcription involved in G1/S transition of mitotic cell cycle|mitotic cell cycle|polysaccharide metabolic process|nucleobase-containing compound metabolic process|pyrimidine nucleobase metabolic process|dTMP biosynthetic process|dTTP biosynthetic process|DNA replication|DNA repair|aging|circadian rhythm|deoxyribonucleoside monophosphate biosyn…	nucleotide binding|mRNA binding|thymidylate synthase activity|folic acid binding|drug binding|protein homodimerization activity|cofactor binding|	-1.7	38.7	-0.7	6.34	-1.6	41.5	6e-06	0.00108068
ENSG00000159479	MED8	mediator complex subunit 8	nucleoplasm|mediator complex|	regulation of transcription from RNA polymerase II promoter|transcription initiation from RNA polymerase II promoter|gene expression|protein ubiquitination|	RNA polymerase II transcription cofactor activity|protein binding|	-2.3	32.6	-1.9	10.1	-2.2	41.4	6e-06	0.00108068
ENSG00000211661	IGLV3-22	immunoglobulin lambda variable 3-22 (gene/pseudogene)	None	None	None	-2.6	33.4	-1.7	10.6	-2.6	41.3	6e-06	0.00108068
ENSG00000116670	MAD2L2	MAD2 mitotic arrest deficient-like 2 (yeast)	nucleus|nucleoplasm|anaphase-promoting complex|cytoplasm|spindle|zeta DNA polymerase complex|	negative regulation of transcription from RNA polymerase II promoter|regulation of cell growth|DNA repair|double-strand break repair|transcription, DNA-templated|actin filament organization|mitotic nuclear division|mitotic spindle assembly checkpoint|negative regulation of epithelial to mesenchymal transition|negative regulation of transcription by competitive promoter binding|positive regulation…	RNA polymerase II activating transcription factor binding|protein binding|JUN kinase binding|	-1.6	29.1	-1.6	12.1	-1.6	40.8	6e-06	0.00108068
ENSG00000154727	GABPA	GA binding protein transcription factor, alpha subunit 60kDa	nuclear chromatin|nucleus|	negative regulation of transcription from RNA polymerase II promoter|in utero embryonic development|transcription from RNA polymerase II promoter|cell differentiation|negative regulation of megakaryocyte differentiation|positive regulation of transcription from RNA polymerase II promoter|	RNA polymerase II core promoter proximal region sequence-specific DNA binding|RNA polymerase II core promoter proximal region sequence-specific DNA binding transcription factor activity involved in positive regulation of transcription|RNA polymerase II transcription regulatory region sequence-specific DNA binding transcription factor activity involved in positive regulation of transcription|DNA b…	0.8	24.2	2.8	19.3	0.9	40.8	6e-06	0.00108068
ENSG00000111300	NAA25	N(alpha)-acetyltransferase 25, NatB auxiliary subunit	cytoplasm|	None	None	-0.9	28	-1.5	15.3	-1	40.6	6e-06	0.00108068
ENSG00000137200	CMTR1	cap methyltransferase 1	nucleus|cytoplasm|	7-methylguanosine mRNA capping|7-methylguanosine mRNA capping|mRNA methylation|cap1 mRNA methylation|	nucleic acid binding|mRNA (nucleoside-2'-O-)-methyltransferase activity|	-1.5	33.2	-1.2	7.64	-1.4	40.4	6e-06	0.00108068
ENSG00000010292	NCAPD2	non-SMC condensin I complex, subunit D2	nuclear chromosome|condensed chromosome|condensin complex|condensin core heterodimer|nucleus|nucleus|cytoplasm|cytoplasm|cytoplasm|cytosol|membrane|pronucleus|	mitotic cell cycle|mitotic chromosome condensation|mitotic chromosome condensation|	protein binding|histone binding|histone binding|	-1.1	29.5	-1.3	11.3	-1.2	40.2	6e-06	0.00108068
ENSG00000087191	PSMC5	proteasome (prosome, macropain) 26S subunit, ATPase, 5	proteasome complex|nucleus|nucleoplasm|cytoplasm|cytosol|membrane|inclusion body|proteasome accessory complex|cytoplasmic vesicle|nuclear proteasome complex|cytosolic proteasome complex|extracellular vesicular exosome|blood microparticle|	G1/S transition of mitotic cell cycle|protein polyubiquitination|mitotic cell cycle|antigen processing and presentation of peptide antigen via MHC class I|antigen processing and presentation of exogenous peptide antigen via MHC class I, TAP-dependent|ATP catabolic process|transcription from RNA polymerase II promoter|regulation of cellular amino acid metabolic process|apoptotic process|DNA damage…	transcription cofactor activity|protein binding|ATP binding|transcription factor binding|ATPase activity|ATPase activity|TBP-class protein binding|thyrotropin-releasing hormone receptor binding|	1.1	25.8	1.6	16.8	1.2	40.1	6e-06	0.00108068
ENSG00000173540	GMPPB	GDP-mannose pyrophosphorylase B	cytoplasm|mitochondrion|extracellular vesicular exosome|	dolichol-linked oligosaccharide biosynthetic process|GDP-mannose biosynthetic process|GDP-mannose biosynthetic process|protein N-linked glycosylation via asparagine|post-translational protein modification|cellular protein metabolic process|	mannose-1-phosphate guanylyltransferase activity|GTP binding|	1.3	18.3	1.8	23.4	1.5	39.8	6e-06	0.00108068
ENSG00000181938	GINS3	GINS complex subunit 3 (Psf3 homolog)	nucleus|	DNA replication|	None	-2.7	36.9	-2	4.22	-2.7	39.4	6e-06	0.00108068
ENSG00000124641	MED20	mediator complex subunit 20	nucleoplasm|mediator complex|	transcription, DNA-templated|regulation of transcription from RNA polymerase II promoter|transcription from RNA polymerase II promoter|transcription initiation from RNA polymerase II promoter|gene expression|	RNA polymerase II transcription cofactor activity|DNA-directed RNA polymerase activity|protein binding|	-2	33.3	-1.3	7.36	-1.7	39.3	6e-06	0.00108068
ENSG00000179950	PUF60	poly-U binding splicing factor 60KDa	cyclin-dependent protein kinase activating kinase holoenzyme complex|ribonucleoprotein complex|	transcription, DNA-templated|regulation of transcription, DNA-templated|mRNA processing|apoptotic process|RNA splicing|	nucleotide binding|DNA binding|protein binding|identical protein binding|poly(A) RNA binding|	-1.6	30	-2.5	12.4	-1.7	39.2	6e-06	0.00108068
ENSG00000222017	AC011997.1	N/A	None	None	None	1.1	6.9	1.6	33.5	1.5	38.6	8e-06	0.00134643
ENSG00000128951	DUT	deoxyuridine triphosphatase	nucleus|nucleoplasm|mitochondrion|extracellular vesicular exosome|	nucleobase-containing compound metabolic process|pyrimidine nucleobase metabolic process|dUMP biosynthetic process|DNA replication|small molecule metabolic process|dUTP metabolic process|pyrimidine nucleoside biosynthetic process|nucleobase-containing small molecule metabolic process|	dUTP diphosphatase activity|protein binding|poly(A) RNA binding|	-1.2	21.2	-1	17.7	-1.1	38.4	8e-06	0.00134643
ENSG00000165632	TAF3	TAF3 RNA polymerase II, TATA box binding protein (TBP)-associated factor, 140kDa	nucleus|transcription factor TFIID complex|	negative regulation of transcription from RNA polymerase II promoter|transcription, DNA-templated|negative regulation of sequence-specific DNA binding transcription factor activity|maintenance of protein location in nucleus|	p53 binding|protein binding|zinc ion binding|	-0.8	17.3	-1.7	25.7	-1.5	38	8e-06	0.00134643
ENSG00000157778	PSMG3	proteasome (prosome, macropain) assembly chaperone 3	None	None	None	-1	24.1	-1.4	15	-1.1	37.9	8e-06	0.00134643
ENSG00000163636	PSMD6	proteasome (prosome, macropain) 26S subunit, non-ATPase, 6	proteasome complex|nucleoplasm|cytosol|proteasome accessory complex|extracellular vesicular exosome|	G1/S transition of mitotic cell cycle|protein polyubiquitination|mitotic cell cycle|antigen processing and presentation of peptide antigen via MHC class I|antigen processing and presentation of exogenous peptide antigen via MHC class I, TAP-dependent|ATP catabolic process|proteolysis|regulation of cellular amino acid metabolic process|apoptotic process|DNA damage response, signal transduction by …	ATPase activity|	1.1	23.5	1.5	15.5	1.2	37.6	8e-06	0.00134643
ENSG00000129562	DAD1	defender against cell death 1	endoplasmic reticulum membrane|oligosaccharyltransferase complex|oligosaccharyltransferase complex|membrane|integral component of membrane|extracellular vesicular exosome|	blastocyst development|protein glycosylation|apoptotic process|response to nutrient|protein N-linked glycosylation via asparagine|protein N-linked glycosylation via asparagine|response to drug|negative regulation of apoptotic process|post-translational protein modification|cellular protein metabolic process|	oligosaccharyl transferase activity|dolichyl-diphosphooligosaccharide-protein glycotransferase activity|	1	23.3	1.6	18	1.3	37.5	8e-06	0.00134643
ENSG00000071626	DAZAP1	DAZ associated protein 1	nucleus|cytoplasm|	maternal placenta development|spermatogenesis|cell proliferation|cell differentiation|	nucleotide binding|RNA binding|RNA stem-loop binding|poly(A) RNA binding|	-0.8	29.9	-1	8.11	-0.8	37.4	8e-06	0.00134643
ENSG00000130811	EIF3G	eukaryotic translation initiation factor 3, subunit G	nucleus|cytosol|eukaryotic translation initiation factor 3 complex|eukaryotic 43S preinitiation complex|eukaryotic 48S preinitiation complex|perinuclear region of cytoplasm|	formation of translation preinitiation complex|translation|translational initiation|translational initiation|translational initiation|regulation of translational initiation|gene expression|cellular protein metabolic process|	nucleotide binding|translation initiation factor activity|translation initiation factor activity|protein binding|poly(A) RNA binding|	2.5	23.2	3	14.9	2.9	37.1	8e-06	0.00134643
ENSG00000110321	EIF4G2	eukaryotic translation initiation factor 4 gamma, 2	cytosol|membrane|eukaryotic translation initiation factor 4F complex|	translational initiation|regulation of translational initiation|cell cycle arrest|cell death|cytokine-mediated signaling pathway|	translation initiation factor activity|protein binding|translation factor activity, nucleic acid binding|poly(A) RNA binding|	1.3	28.8	0.8	10	1.2	36.9	9e-06	0.00144373
ENSG00000175166	PSMD2	proteasome (prosome, macropain) 26S subunit, non-ATPase, 2	proteasome complex|nucleoplasm|cytosol|proteasome regulatory particle|membrane|proteasome accessory complex|extracellular vesicular exosome|	G1/S transition of mitotic cell cycle|protein polyubiquitination|mitotic cell cycle|antigen processing and presentation of peptide antigen via MHC class I|antigen processing and presentation of exogenous peptide antigen via MHC class I, TAP-dependent|regulation of cellular amino acid metabolic process|apoptotic process|DNA damage response, signal transduction by p53 class mediator resulting in ce…	protein binding|enzyme regulator activity|	1	27	0.8	10.5	1	36.8	9e-06	0.00144373
ENSG00000100425	BRD1	bromodomain containing 1	nucleus|nucleus|MOZ/MORF histone acetyltransferase complex|	histone H3 acetylation|	zinc ion binding|histone binding|	1.4	21.3	1.6	16.1	1.5	36.8	9e-06	0.00144373
ENSG00000204256	BRD2	bromodomain containing 2	nucleus|cytoplasm|	nucleosome assembly|transcription, DNA-templated|regulation of transcription from RNA polymerase II promoter|spermatogenesis|chromatin modification|	chromatin binding|protein binding|lysine-acetylated histone binding|	1	21.2	1.3	16.3	1.1	36.7	9e-06	0.00144373
ENSG00000108963	DPH1	diphthamide biosynthesis 1	nucleus|cytoplasm|	translation|cell proliferation|peptidyl-diphthamide biosynthetic process from peptidyl-histidine|	None	-2.1	15	-2	21.7	-2.1	36.3	9e-06	0.00144373
ENSG00000064102	ASUN	asunder spermatogenesis regulator	nucleus|cytoplasm|	mitotic nuclear division|regulation of mitotic cell cycle|sperm motility|regulation of fertilization|	protein binding|	-1.1	13.9	-1.6	24.1	-1.2	36.3	9e-06	0.00144373
ENSG00000112118	MCM3	minichromosome maintenance complex component 3	nucleus|nucleoplasm|alpha DNA polymerase:primase complex|centrosome|membrane|MCM complex|intracellular membrane-bounded organelle|perinuclear region of cytoplasm|	G1/S transition of mitotic cell cycle|mitotic cell cycle|DNA replication|DNA replication initiation|DNA strand elongation involved in DNA replication|DNA duplex unwinding|	DNA binding|DNA helicase activity|protein binding|ATP binding|	2.7	23.4	1.5	16.5	2.6	36.1	1.1e-05	0.00175088
ENSG00000213079	SCAF8	SR-related CTD-associated factor 8	nucleus|spliceosomal complex|nuclear matrix|	mRNA processing|RNA splicing|	nucleotide binding|RNA binding|RNA polymerase core enzyme binding|	-1	29.1	-1	7.3	-1	36	1.2e-05	0.00189535
ENSG00000108384	RAD51C	RAD51 paralog C	nucleus|nucleoplasm|replication fork|cytoplasm|mitochondrion|Rad51B-Rad51C-Rad51D-XRCC2 complex|Rad51C-XRCC3 complex|perinuclear region of cytoplasm|Holliday junction resolvase complex|	double-strand break repair via homologous recombination|DNA catabolic process, endonucleolytic|DNA catabolic process, endonucleolytic|ATP catabolic process|DNA repair|DNA recombination|sister chromatid cohesion|female meiosis sister chromatid cohesion|reciprocal meiotic recombination|male meiosis I|spermatogenesis|blood coagulation|positive regulation of G2/M transition of mitotic cell cycle|	four-way junction DNA binding|DNA binding|protein binding|ATP binding|DNA-dependent ATPase activity|crossover junction endodeoxyribonuclease activity|	-0.4	4.91	-2.7	38.3	-2.7	35.7	1.3e-05	0.00199201
ENSG00000170348	TMED10	transmembrane emp24-like trafficking protein 10 (yeast)	Golgi membrane|Golgi membrane|endoplasmic reticulum|endoplasmic reticulum membrane|endoplasmic reticulum-Golgi intermediate compartment|Golgi apparatus|cis-Golgi network|plasma membrane|integral component of membrane|COPI-coated vesicle|trans-Golgi network transport vesicle|transport vesicle membrane|secretory granule membrane|endoplasmic reticulum-Golgi intermediate compartment membrane|melanoso…	response to acid|kidney development|intracellular protein transport|ER to Golgi vesicle-mediated transport|retrograde vesicle-mediated transport, Golgi to ER|Golgi organization|beta-amyloid formation|cargo loading into vesicle|COPI-coated vesicle budding|response to alkaloid|regulated secretory pathway|vesicle targeting, to, from or within Golgi|COPI coating of Golgi vesicle|COPII vesicle coating…	protein binding|syntaxin binding|protein complex binding|	-2.5	20.9	-2.6	15.2	-2.5	35.7	1.3e-05	0.00199201
ENSG00000111596	CNOT2	CCR4-NOT transcription complex, subunit 2	nucleus|cytoplasm|cytosol|membrane|CCR4-NOT complex|	negative regulation of transcription from RNA polymerase II promoter|nuclear-transcribed mRNA catabolic process, deadenylation-dependent decay|nuclear-transcribed mRNA poly(A) tail shortening|trophectodermal cell differentiation|regulation of transcription from RNA polymerase II promoter|transcription from RNA polymerase II promoter|regulation of translation|gene expression|positive regulation of…	RNA polymerase II transcription cofactor activity|RNA polymerase II transcription corepressor binding|poly(A)-specific ribonuclease activity|protein binding|	-1.4	27	-1.8	9.5	-1.4	35.7	1.3e-05	0.00199201
ENSG00000112306	RPS12	ribosomal protein S12	cytosol|membrane|cytosolic small ribosomal subunit|cytosolic small ribosomal subunit|	nuclear-transcribed mRNA catabolic process, nonsense-mediated decay|translation|translation|translation|translational initiation|translational elongation|translational termination|SRP-dependent cotranslational protein targeting to membrane|gene expression|viral process|RNA metabolic process|mRNA metabolic process|viral life cycle|viral transcription|cellular protein metabolic process|	structural constituent of ribosome|poly(A) RNA binding|	1.8	23.9	2.1	12.3	1.9	35.7	1.3e-05	0.00199201
ENSG00000182220	ATP6AP2	ATPase, H+ transporting, lysosomal accessory protein 2	plasma membrane|external side of plasma membrane|integral component of membrane|neuron projection|cell body|extracellular vesicular exosome|	angiotensin maturation|angiotensin maturation|proteolysis|cell death|rostrocaudal neural tube patterning|positive regulation of Wnt signaling pathway|positive regulation of transforming growth factor beta1 production|regulation of MAPK cascade|cellular protein metabolic process|eye pigmentation|head morphogenesis|	aspartic-type endopeptidase activity|receptor activity|protein binding|enzyme binding|	0.9	29.4	1	6.51	0.9	35.4	1.5e-05	0.00226467
ENSG00000106459	NRF1	nuclear respiratory factor 1	nucleoplasm|cytoplasm|extracellular vesicular exosome|	response to hypoxia|generation of precursor metabolites and energy|transcription, DNA-templated|regulation of transcription from RNA polymerase II promoter|mitochondrion organization|organ regeneration|response to estradiol|response to lipopolysaccharide|cellular lipid metabolic process|small molecule metabolic process|positive regulation of transcription from RNA polymerase II promoter|response …	RNA polymerase II core promoter proximal region sequence-specific DNA binding|RNA polymerase II core promoter proximal region sequence-specific DNA binding transcription factor activity involved in positive regulation of transcription|RNA polymerase II core promoter proximal region sequence-specific DNA binding transcription factor activity involved in positive regulation of transcription|	-1.4	32.7	-1.2	3.29	-1.4	35.3	1.5e-05	0.00226467
ENSG00000117118	SDHB	succinate dehydrogenase complex, subunit B, iron sulfur (Ip)	mitochondrion|mitochondrial inner membrane|mitochondrial inner membrane|mitochondrial respiratory chain complex II|extracellular vesicular exosome|	tricarboxylic acid cycle|tricarboxylic acid cycle|succinate metabolic process|aerobic respiration|respiratory electron transport chain|cellular metabolic process|small molecule metabolic process|	protein binding|succinate dehydrogenase (ubiquinone) activity|electron carrier activity|metal ion binding|ubiquinone binding|2 iron, 2 sulfur cluster binding|3 iron, 4 sulfur cluster binding|4 iron, 4 sulfur cluster binding|	-0.7	16.1	-2.3	24.4	-1.1	35.1	1.7e-05	0.00254789
ENSG00000152684	PELO	pelota homolog (Drosophila)	nucleus|cytoplasm|	cell cycle|cell proliferation|chromosome organization|cell division|nuclear-transcribed mRNA catabolic process, non-stop decay|nuclear-transcribed mRNA catabolic process, no-go decay|RNA surveillance|nucleic acid phosphodiester bond hydrolysis|	endonuclease activity|metal ion binding|	-1.7	19.8	-2.5	16.8	-1.8	34.8	1.9e-05	0.00282701
ENSG00000100138	NHP2L1	NHP2 non-histone chromosome protein 2-like 1 (S. cerevisiae)	nucleus|nucleoplasm|spliceosomal complex|nucleolus|box C/D snoRNP complex|	mRNA splicing, via spliceosome|RNA splicing|gene expression|ribosome biogenesis|	RNA binding|protein binding|snoRNA binding|poly(A) RNA binding|	0.9	21.4	2.2	16.3	1	34.7	2e-05	0.00295439
ENSG00000101193	GID8	GID complex subunit 8	nucleus|cell junction|	None	None	-0.8	20.2	-1.2	14.9	-0.9	34.5	2.1e-05	0.00307995
ENSG00000071553	ATP6AP1	ATPase, H+ transporting, lysosomal accessory protein 1	vacuolar membrane|integral component of membrane|proton-transporting two-sector ATPase complex|proton-transporting V-type ATPase, V1 domain|extracellular vesicular exosome|	ATP hydrolysis coupled proton transport|proton transport|positive regulation of osteoblast differentiation|positive regulation of bone resorption|pH reduction|positive regulation of exocytosis|establishment of organelle localization|positive regulation of ERK1 and ERK2 cascade|positive regulation of osteoclast development|	transporter activity|ATP binding|Rab GTPase binding|proton-transporting ATP synthase activity, rotational mechanism|proton-transporting ATPase activity, rotational mechanism|	0.7	25.3	1	10.1	0.8	34.3	2.3e-05	0.00334935
ENSG00000109111	SUPT6H	suppressor of Ty 6 homolog (S. cerevisiae)	nucleus|	chromatin remodeling|transcription, DNA-templated|regulation of transcription, DNA-templated|mRNA processing|RNA splicing|regulation of mRNA export from nucleus|viral process|positive regulation of transcription elongation from RNA polymerase II promoter|regulation of isotype switching|regulation of mRNA processing|mRNA transport|regulation of muscle cell differentiation|negative regulation of hi…	DNA binding|sequence-specific DNA binding transcription factor activity|protein binding|hydrolase activity, acting on ester bonds|histone binding|poly(A) RNA binding|	-1.6	21.7	-1	13.4	-1.1	33.8	3.1e-05	0.00438981
ENSG00000165916	PSMC3	proteasome (prosome, macropain) 26S subunit, ATPase, 3	proteasome complex|cytoplasmic mRNA processing body|nucleus|nucleoplasm|cytosol|membrane|proteasome accessory complex|perinuclear region of cytoplasm|	G1/S transition of mitotic cell cycle|protein polyubiquitination|mitotic cell cycle|blastocyst development|antigen processing and presentation of peptide antigen via MHC class I|antigen processing and presentation of exogenous peptide antigen via MHC class I, TAP-dependent|ATP catabolic process|regulation of cellular amino acid metabolic process|apoptotic process|DNA damage response, signal trans…	transcription coactivator activity|transcription corepressor activity|protein binding|ATP binding|ATPase activity|	1.5	29.4	1	5.22	1.2	33.8	3.1e-05	0.00438981
ENSG00000070756	PABPC1	poly(A) binding protein, cytoplasmic 1	nucleus|cytoplasm|cytosol|cytoplasmic stress granule|membrane|ribonucleoprotein complex|cytoplasmic ribonucleoprotein granule|catalytic step 2 spliceosome|	nuclear-transcribed mRNA catabolic process, nonsense-mediated decay|nuclear-transcribed mRNA catabolic process, deadenylation-dependent decay|nuclear-transcribed mRNA poly(A) tail shortening|mRNA splicing, via spliceosome|mRNA polyadenylation|translation|translational initiation|gene expression|RNA metabolic process|mRNA metabolic process|gene silencing by RNA|cellular protein metabolic process|p…	nucleotide binding|protein binding|protein C-terminus binding|poly(A) binding|poly(A) binding|poly(U) RNA binding|translation activator activity|poly(A) RNA binding|	1.1	20.8	2.8	15.6	1.3	33.8	3.1e-05	0.00438981
ENSG00000163918	RFC4	replication factor C (activator 1) 4, 37kDa	nucleoplasm|DNA replication factor C complex|	mitotic cell cycle|telomere maintenance via recombination|telomere maintenance|DNA replication|DNA replication|DNA strand elongation involved in DNA replication|DNA repair|DNA repair|transcription-coupled nucleotide-excision repair|nucleotide-excision repair|nucleotide-excision repair, DNA gap filling|telomere maintenance via semi-conservative replication|phosphatidylinositol-mediated signaling|	DNA binding|protein binding|ATP binding|nucleoside-triphosphatase activity|	-1.8	23.2	-1.7	11	-1.8	33.7	3.3e-05	0.00464102
ENSG00000171960	PPIH	peptidylprolyl isomerase H (cyclophilin H)	spliceosomal complex|cytoplasm|nuclear speck|U4/U6 x U5 tri-snRNP complex|U4/U6 snRNP|	mRNA splicing, via spliceosome|protein peptidyl-prolyl isomerization|protein peptidyl-prolyl isomerization|protein folding|protein complex assembly|positive regulation of viral genome replication|	peptidyl-prolyl cis-trans isomerase activity|protein binding|cyclosporin A binding|ribonucleoprotein complex binding|	-1.1	18.1	-0.9	16.3	-1	33.6	3.5e-05	0.00488881
ENSG00000133226	SRRM1	serine/arginine repetitive matrix 1	nucleus|nucleoplasm|cytosol|nuclear matrix|nuclear speck|catalytic step 2 spliceosome|	RNA splicing, via transesterification reactions|mRNA splicing, via spliceosome|mRNA splicing, via spliceosome|transcription from RNA polymerase II promoter|termination of RNA polymerase II transcription|mRNA export from nucleus|RNA splicing|gene expression|mRNA 3'-end processing|	DNA binding|poly(A) RNA binding|	2.1	18.5	2.1	15.4	2.1	33.5	3.7e-05	0.00513325
ENSG00000134057	CCNB1	cyclin B1	spindle pole|condensed nuclear chromosome outer kinetochore|nucleus|nucleoplasm|cytoplasm|centrosome|cytosol|membrane|	regulation of cyclin-dependent protein serine/threonine kinase activity|G1/S transition of mitotic cell cycle|G2/M transition of mitotic cell cycle|mitotic cell cycle|oocyte maturation|in utero embryonic development|negative regulation of protein phosphorylation|protein complex assembly|protein phosphorylation|mitotic nuclear envelope disassembly|mitotic metaphase plate congression|spermatogenesi…	patched binding|protein binding|kinase activity|protein kinase binding|	-2.9	33.4	-1.5	1.8	-2.9	33	4.4e-05	0.00603912
ENSG00000122545	2021-09-07	septin 7	condensed chromosome kinetochore|stress fiber|nucleus|nucleolus|cytoplasm|spindle|plasma membrane|axoneme|actin cytoskeleton|microtubule cytoskeleton|apical plasma membrane|midbody|septin complex|cleavage furrow|axon terminus|synapse|extracellular vesicular exosome|	cytokinesis|mitotic nuclear division|regulation of embryonic cell shape|protein heterooligomerization|cilium morphogenesis|	structural molecule activity|protein binding|GTP binding|identical protein binding|	-1.3	16.7	-1.8	16.8	-1.3	32.9	4.5e-05	0.00603912
ENSG00000254996	ANKHD1-EIF4EBP3	ANKHD1-EIF4EBP3 readthrough	None	None	None	-1.3	13.9	-1.1	19.4	-1.1	32.9	4.5e-05	0.00603912
ENSG00000198431	TXNRD1	thioredoxin reductase 1	nucleus|nucleolus|mitochondrion|cytosol|	mesoderm formation|signal transduction|cell proliferation|nucleobase-containing small molecule interconversion|cellular lipid metabolic process|small molecule metabolic process|cell redox homeostasis|nucleobase-containing small molecule metabolic process|oxidation-reduction process|	thioredoxin-disulfide reductase activity|protein binding|electron carrier activity|protein disulfide oxidoreductase activity|flavin adenine dinucleotide binding|NADP binding|	0.8	22.5	0.7	11.2	0.8	32.9	4.5e-05	0.00603912
ENSG00000077235	GTF3C1	general transcription factor IIIC, polypeptide 1, alpha 220kDa	transcription factor TFIIIC complex|nucleus|nucleoplasm|nucleolus|membrane|ribonucleoprotein complex|	transcription, DNA-templated|transcription from RNA polymerase III promoter|transcription from RNA polymerase III promoter|rRNA transcription|tRNA transcription|gene expression|5S class rRNA transcription from RNA polymerase III type 1 promoter|tRNA transcription from RNA polymerase III promoter|	DNA binding|protein binding|	3.3	28.9	0.9	11.6	1.2	32.9	4.5e-05	0.00603912
ENSG00000126226	PCID2	PCI domain containing 2	cellular_component|	negative regulation of apoptotic process|regulation of mRNA stability|positive regulation of B cell differentiation|positive regulation of transcription, DNA-templated|spleen development|positive regulation of mitotic cell cycle spindle assembly checkpoint|negative regulation of cysteine-type endopeptidase activity|	None	-1.3	19.6	-1.7	14.2	-1.4	32.7	4.9e-05	0.00649108
ENSG00000161057	PSMC2	proteasome (prosome, macropain) 26S subunit, ATPase, 2	proteasome complex|cytoplasmic mRNA processing body|nucleus|nucleoplasm|cytoplasm|cytosol|membrane|proteasome accessory complex|	G1/S transition of mitotic cell cycle|protein polyubiquitination|mitotic cell cycle|osteoblast differentiation|antigen processing and presentation of peptide antigen via MHC class I|antigen processing and presentation of exogenous peptide antigen via MHC class I, TAP-dependent|ATP catabolic process|ubiquitin-dependent protein catabolic process|regulation of cellular amino acid metabolic process|a…	protein binding|ATP binding|ATPase activity|	2	19	2.3	14.4	2.1	32.7	4.9e-05	0.00649108
ENSG00000147536	GINS4	GINS complex subunit 4 (Sld5 homolog)	nucleoplasm|cytoplasm|	mitotic cell cycle|DNA strand elongation involved in DNA replication|	protein binding|	-2.3	18.4	-1.7	16.3	-2	32.6	5e-05	0.00658109
ENSG00000146223	RPL7L1	ribosomal protein L7-like 1	ribosome|	None	poly(A) RNA binding|	-1.6	23	-2.2	11.3	-1.7	32.5	5.2e-05	0.00680074
ENSG00000144231	POLR2D	polymerase (RNA) II (DNA directed) polypeptide D	cytoplasmic mRNA processing body|nucleus|nucleoplasm|DNA-directed RNA polymerase II, core complex|	nuclear-transcribed mRNA catabolic process, deadenylation-dependent decay|mRNA splicing, via spliceosome|DNA repair|transcription-coupled nucleotide-excision repair|nucleotide-excision repair|transcription from RNA polymerase II promoter|transcription from RNA polymerase II promoter|transcription from RNA polymerase II promoter|transcription initiation from RNA polymerase II promoter|transcriptio…	nucleotide binding|single-stranded DNA binding|single-stranded RNA binding|DNA-directed RNA polymerase activity|translation initiation factor binding|	-2.1	23.7	-1.9	9.35	-2	32.4	5.5e-05	0.00710261
ENSG00000136518	ACTL6A	actin-like 6A	nuclear chromatin|nucleus|nucleoplasm|plasma membrane|SWI/SNF complex|Ino80 complex|NuA4 histone acetyltransferase complex|protein complex|npBAF complex|npBAF complex|	neural retina development|DNA repair|DNA recombination|chromatin organization|chromatin remodeling|chromatin remodeling|transcription, DNA-templated|regulation of transcription from RNA polymerase II promoter|signal transduction|nervous system development|regulation of growth|ATP-dependent chromatin remodeling|histone H4 acetylation|histone H2A acetylation|	RNA polymerase II core promoter proximal region sequence-specific DNA binding|RNA polymerase II distal enhancer sequence-specific DNA binding|chromatin binding|transcription coactivator activity|protein binding|nucleosomal DNA binding|	-1	27.1	-1	5.71	-1	32.4	5.5e-05	0.00710261
ENSG00000109971	HSPA8	heat shock 70kDa protein 8	Prp19 complex|extracellular space|intracellular|nucleus|spliceosomal complex|nucleolus|cytosol|cytosol|plasma membrane|membrane|ribonucleoprotein complex|melanosome|clathrin-sculpted gamma-aminobutyric acid transport vesicle membrane|extracellular vesicular exosome|blood microparticle|	ATP catabolic process|transcription, DNA-templated|mRNA processing|protein folding|post-Golgi vesicle-mediated transport|response to unfolded protein|synaptic transmission|neurotransmitter secretion|axon guidance|RNA splicing|gene expression|viral process|RNA metabolic process|mRNA metabolic process|protein refolding|negative regulation of transcription, DNA-templated|chaperone mediated protein f…	protein binding|ATP binding|ATPase activity|enzyme binding|MHC class II protein complex binding|heat shock protein binding|ATPase activity, coupled|poly(A) RNA binding|unfolded protein binding|	-1.7	7.88	-2.4	25.5	-2	32.2	5.9e-05	0.00757154
ENSG00000106399	RPA3	replication protein A3, 14kDa	nucleoplasm|DNA replication factor A complex|	G1/S transition of mitotic cell cycle|mitotic cell cycle|nucleotide-excision repair, DNA damage removal|telomere maintenance via recombination|telomere maintenance|double-strand break repair via homologous recombination|double-strand break repair via homologous recombination|DNA recombinase assembly|DNA replication|DNA replication|DNA strand elongation involved in DNA replication|DNA repair|trans…	damaged DNA binding|single-stranded DNA binding|protein binding|	-2	26.9	-0.9	10.2	-1.6	32.1	6e-05	0.00760481
ENSG00000146143	PRIM2	primase, DNA, polypeptide 2 (58kDa)	nucleoplasm|primosome complex|	G1/S transition of mitotic cell cycle|mitotic cell cycle|telomere maintenance via recombination|telomere maintenance|DNA replication, synthesis of RNA primer|DNA replication initiation|DNA strand elongation involved in DNA replication|telomere maintenance via semi-conservative replication|	DNA binding|DNA primase activity|metal ion binding|4 iron, 4 sulfur cluster binding|	-2.2	27.5	-1.6	6.3	-2	32	6e-05	0.00760481
ENSG00000166233	ARIH1	ariadne RBR E3 ubiquitin protein ligase 1	ubiquitin ligase complex|cytoplasm|cytosol|	ubiquitin-dependent protein catabolic process|protein ubiquitination|protein ubiquitination|cytokine-mediated signaling pathway|	ubiquitin-protein transferase activity|protein binding|zinc ion binding|small conjugating protein ligase activity|ubiquitin protein ligase binding|	-1.5	21.7	-1.7	11.1	-1.6	31.9	6.2e-05	0.00776248
ENSG00000155438	NIFK	nucleolar protein interacting with the FHA domain of MKI67	condensed nuclear chromosome|nucleus|nucleoplasm|nucleolus|cytoplasm|	protein complex assembly|rRNA transcription|negative regulation of phosphatase activity|rRNA metabolic process|	nucleotide binding|RNA binding|protein binding|poly(A) RNA binding|	2.7	28.9	0.9	9.26	2.6	31.9	6.2e-05	0.00776248
ENSG00000138663	COPS4	COP9 signalosome subunit 4	nucleus|synaptic vesicle|COP9 signalosome|cell junction|extracellular vesicular exosome|	protein deneddylation|cullin deneddylation|	protein binding|	-1.3	16.2	-1	16.7	-1.1	31.8	6.4e-05	0.00786893
ENSG00000147677	EIF3H	eukaryotic translation initiation factor 3, subunit H	cytosol|eukaryotic translation initiation factor 3 complex|membrane|eukaryotic 43S preinitiation complex|eukaryotic 48S preinitiation complex|extracellular vesicular exosome|	formation of translation preinitiation complex|translation|translational initiation|translational initiation|translational initiation|regulation of translational initiation|gene expression|cellular protein metabolic process|	translation initiation factor activity|translation initiation factor activity|protein binding|poly(A) RNA binding|	0.6	15.9	1	16.9	1	31.8	6.4e-05	0.00786893
ENSG00000130810	PPAN	peter pan homolog (Drosophila)	nucleus|nucleolus|	RNA splicing|	poly(A) RNA binding|	1.1	13.4	1.6	18.9	1.2	31.8	6.4e-05	0.00786893
ENSG00000137807	KIF23	kinesin family member 23	nucleus|nucleoplasm|centrosome|spindle|cytosol|kinesin complex|microtubule|midbody|intercellular bridge|mitotic spindle|centralspindlin complex|	mitotic spindle elongation|mitotic cell cycle|cytokinesis|microtubule-based movement|blood coagulation|metabolic process|metabolic process|antigen processing and presentation of exogenous peptide antigen via MHC class II|positive regulation of cytokinesis|spindle midzone assembly involved in mitosis|	microtubule motor activity|protein binding|ATP binding|microtubule binding|	-1.8	14.3	-1.8	17.7	-1.8	31.6	6.6e-05	0.0080188
ENSG00000106588	PSMA2	proteasome (prosome, macropain) subunit, alpha type, 2	proteasome complex|cytoplasmic mRNA processing body|nucleus|nucleoplasm|cytosol|proteasome core complex|proteasome core complex, alpha-subunit complex|extracellular vesicular exosome|	G1/S transition of mitotic cell cycle|protein polyubiquitination|mitotic cell cycle|antigen processing and presentation of peptide antigen via MHC class I|antigen processing and presentation of exogenous peptide antigen via MHC class I, TAP-dependent|regulation of cellular amino acid metabolic process|apoptotic process|DNA damage response, signal transduction by p53 class mediator resulting in ce…	threonine-type endopeptidase activity|protein binding|	2.9	29.7	1.5	5.08	2.9	31.6	6.6e-05	0.0080188
ENSG00000204435	CSNK2B	casein kinase 2, beta polypeptide	nucleus|cytoplasm|cytosol|plasma membrane|protein kinase CK2 complex|PcG protein complex|extracellular vesicular exosome|	mitotic cell cycle|protein phosphorylation|signal transduction|axon guidance|negative regulation of cell proliferation|positive regulation of pathway-restricted SMAD protein phosphorylation|Wnt signaling pathway|positive regulation of activin receptor signaling pathway|adiponectin-activated signaling pathway|negative regulation of blood vessel endothelial cell migration|cellular protein complex a…	protein serine/threonine kinase activity|receptor binding|protein binding|transcription factor binding|protein kinase regulator activity|protein domain specific binding|identical protein binding|metal ion binding|	0.6	17.1	0.9	15.6	0.9	31.5	6.8e-05	0.00816517
ENSG00000100764	PSMC1	proteasome (prosome, macropain) 26S subunit, ATPase, 1	proteasome complex|nucleus|nucleoplasm|cytoplasm|cytosol|membrane|proteasome accessory complex|	G1/S transition of mitotic cell cycle|protein polyubiquitination|mitotic cell cycle|antigen processing and presentation of peptide antigen via MHC class I|antigen processing and presentation of exogenous peptide antigen via MHC class I, TAP-dependent|ATP catabolic process|regulation of cellular amino acid metabolic process|apoptotic process|DNA damage response, signal transduction by p53 class me…	protein binding|ATP binding|ATPase activity|TBP-class protein binding|poly(A) RNA binding|	2.9	27.6	1.4	7.85	2.8	31.5	6.8e-05	0.00816517
ENSG00000140307	GTF2A2	general transcription factor IIA, 2, 12kDa	nucleus|nucleoplasm|transcription factor TFIIA complex|cell junction|	transcription from RNA polymerase II promoter|transcription from RNA polymerase II promoter|transcription initiation from RNA polymerase II promoter|transcription elongation from RNA polymerase II promoter|gene expression|viral process|positive regulation of transcription from RNA polymerase II promoter|positive regulation of sequence-specific DNA binding transcription factor activity|RNA polymer…	RNA polymerase II repressing transcription factor binding|transcription coactivator activity|protein binding|transcription factor binding|TBP-class protein binding|protein homodimerization activity|protein heterodimerization activity|	-2.6	32.7	-0.7	2.84	-0.9	31.4	7e-05	0.00830815
ENSG00000141979	CTD-3222D19.2	N/A	None	None	None	-2.6	30.9	-0.6	3.03	-0.8	31.4	7e-05	0.00830815
ENSG00000136271	DDX56	DEAD (Asp-Glu-Ala-Asp) box helicase 56	nucleolus|membrane|	ATP catabolic process|rRNA processing|	ATP-dependent RNA helicase activity|ATP binding|poly(A) RNA binding|	2.6	27.1	2.1	5.4	2.5	31.3	7.1e-05	0.00837841
ENSG00000077721	UBE2A	ubiquitin-conjugating enzyme E2A	chromatin|nuclear chromatin|XY body|cytosol|HULC complex|	protein polyubiquitination|in utero embryonic development|antigen processing and presentation of peptide antigen via MHC class I|DNA repair|postreplication repair|ubiquitin-dependent protein catabolic process|positive regulation of cell proliferation|response to UV|histone H2A ubiquitination|protein autoubiquitination|maternal process involved in female pregnancy|protein K48-linked ubiquitination…	ubiquitin-protein transferase activity|protein binding|ATP binding|acid-amino acid ligase activity|ubiquitin protein ligase binding|	-1.7	16.8	-1.3	15.1	-1.5	31	7.5e-05	0.00879986
ENSG00000256861	RP11-512M8.5	N/A	None	None	None	0.8	30.2	2.7	5.84	0.8	30.9	7.6e-05	0.00886652
ENSG00000136937	NCBP1	nuclear cap binding protein subunit 1, 80kDa	nucleus|nucleoplasm|cytoplasm|mitochondrion|cytosol|mRNA cap binding complex|nuclear cap binding complex|plasma membrane|ribonucleoprotein complex|	nuclear-transcribed mRNA catabolic process, nonsense-mediated decay|nuclear-transcribed mRNA catabolic process, nonsense-mediated decay|nuclear-transcribed mRNA catabolic process, nonsense-mediated decay|spliceosomal snRNP assembly|mRNA splicing, via spliceosome|transcription from RNA polymerase II promoter|transcription elongation from RNA polymerase II promoter|termination of RNA polymerase II …	RNA cap binding|RNA binding|protein binding|poly(A) RNA binding|	-0.8	19.4	-1.5	14.7	-0.9	30.8	7.9e-05	0.00916445
ENSG00000101448	EPPIN	epididymal peptidase inhibitor	extracellular region|cell surface|	negative regulation of peptidase activity|negative regulation of endopeptidase activity|defense response to bacterium|	serine-type endopeptidase inhibitor activity|protein binding|	-2.7	26.7	-1.7	5.38	-2.7	30.7	8.3e-05	0.00946799
ENSG00000100296	THOC5	THO complex 5	transcription export complex|THO complex|THO complex part of transcription export complex|nucleus|cytoplasm|nuclear speck|	mRNA processing|mRNA export from nucleus|RNA splicing|monocyte differentiation|positive regulation of DNA-templated transcription, elongation|negative regulation of macrophage differentiation|viral mRNA export from host cell nucleus|primitive hemopoiesis|negative regulation of DNA damage checkpoint|	RNA binding|protein binding|	-1.6	17.8	-1.3	13.5	-1.5	30.7	8.3e-05	0.00946799
ENSG00000105447	GRWD1	glutamate-rich WD repeat containing 1	nucleus|nucleolus|cytoplasm|	None	poly(A) RNA binding|	0.8	21.3	0.8	9.81	0.8	30.7	8.3e-05	0.00946799
ENSG00000086589	RBM22	RNA binding motif protein 22	nucleus|cytoplasm|catalytic step 2 spliceosome|	protein import into nucleus, translocation|mRNA splicing, via spliceosome|positive regulation of RNA splicing|cellular response to drug|mRNA cis splicing, via spliceosome|positive regulation of intracellular protein transport|	nucleotide binding|nucleocytoplasmic transporter activity|snRNA binding|pre-mRNA binding|poly(A) RNA binding|metal ion binding|calcium-dependent protein binding|	-0.8	24.5	-0.9	6.46	-0.8	30.5	8.5e-05	0.00964257
ENSG00000166986	MARS	methionyl-tRNA synthetase	cytoplasm|mitochondrion|cytosol|membrane|extracellular vesicular exosome|	tRNA aminoacylation for protein translation|methionyl-tRNA aminoacylation|gene expression|	tRNA binding|methionine-tRNA ligase activity|ATP binding|	-1.5	27.6	-0.8	5.68	-1.3	30.4	8.7e-05	0.00981523
ENSG00000125743	SNRPD2	small nuclear ribonucleoprotein D2 polypeptide 16.5kDa	nucleoplasm|spliceosomal complex|U1 snRNP|U4 snRNP|U12-type spliceosomal complex|cytosol|cytosol|small nuclear ribonucleoprotein complex|methylosome|pICln-Sm protein complex|SMN-Sm protein complex|extracellular vesicular exosome|catalytic step 2 spliceosome|	spliceosomal complex assembly|spliceosomal snRNP assembly|spliceosomal snRNP assembly|mRNA splicing, via spliceosome|mRNA splicing, via spliceosome|RNA splicing|gene expression|RNA metabolic process|ncRNA metabolic process|	protein binding|poly(A) RNA binding|	-2.6	27	-1.7	5.44	-2.5	30.3	9e-05	0.0100982
ENSG00000155508	CNOT8	CCR4-NOT transcription complex, subunit 8	intracellular|nucleus|cytosol|CCR4-NOT complex|	nuclear-transcribed mRNA catabolic process, deadenylation-dependent decay|nuclear-transcribed mRNA poly(A) tail shortening|transcription, DNA-templated|regulation of transcription, DNA-templated|regulation of translation|positive regulation of cell proliferation|negative regulation of cell proliferation|gene expression|RNA metabolic process|mRNA metabolic process|gene silencing by miRNA|exonucleo…	3'-5'-exoribonuclease activity|sequence-specific DNA binding transcription factor activity|RNA binding|poly(A)-specific ribonuclease activity|protein binding|metal ion binding|	-0.6	15.4	-1.2	17.5	-0.8	30.2	9.2e-05	0.0102665
ENSG00000163882	POLR2H	polymerase (RNA) II (DNA directed) polypeptide H	nucleus|nucleoplasm|DNA-directed RNA polymerase II, core complex|DNA-directed RNA polymerase III complex|DNA-directed RNA polymerase I complex|cytosol|	mRNA splicing, via spliceosome|DNA repair|transcription-coupled nucleotide-excision repair|nucleotide-excision repair|transcription from RNA polymerase I promoter|transcription initiation from RNA polymerase I promoter|transcription elongation from RNA polymerase I promoter|termination of RNA polymerase I transcription|transcription from RNA polymerase II promoter|transcription from RNA polymeras…	RNA polymerase I activity|RNA polymerase II activity|RNA polymerase III activity|DNA binding|	-2.6	27.8	-1.9	3.63	-2.5	30.1	9.5e-05	0.010544
ENSG00000121067	SPOP	speckle-type POZ protein	nucleus|nuclear speck|Cul3-RING ubiquitin ligase complex|	protein ubiquitination|proteasome-mediated ubiquitin-dependent protein catabolic process|	protein binding|ubiquitin protein ligase binding|	-0.8	25.1	-1.2	6.27	-0.9	30	9.8e-05	0.0106855
ENSG00000108094	CUL2	cullin 2	nucleus|nucleoplasm|cytosol|VCB complex|Cul2-RING ubiquitin ligase complex|	G1/S transition of mitotic cell cycle|ubiquitin-dependent protein catabolic process|cell cycle arrest|negative regulation of cell proliferation|viral process|protein ubiquitination|regulation of transcription from RNA polymerase II promoter in response to hypoxia|cellular response to hypoxia|intrinsic apoptotic signaling pathway|	protein binding|ubiquitin protein ligase binding|protein complex binding|	-1.5	25.4	-0.9	6.11	-1	30	9.8e-05	0.0106855
ENSG00000241973	PI4KA	phosphatidylinositol 4-kinase, catalytic, alpha	cytosol|plasma membrane|membrane|Golgi-associated vesicle membrane|extracellular vesicular exosome|	phospholipid metabolic process|phosphatidylinositol biosynthetic process|signal transduction|small molecule metabolic process|phosphatidylinositol phosphorylation|phosphatidylinositol-mediated signaling|	1-phosphatidylinositol 4-kinase activity|protein binding|ATP binding|	-0.7	19.6	-0.7	10.6	-0.7	29.8	0.0001	0.0106855
ENSG00000162923	WDR26	WD repeat domain 26	nucleus|cytoplasm|	None	None	-1.2	29.5	-0.4	3.02	-1.1	29.8	0.0001	0.0106855
ENSG00000100345	MYH9	myosin, heavy chain 9, non-muscle	stress fiber|ruffle|immunological synapse|uropod|nucleus|cytoplasm|spindle|actomyosin contractile ring|cytosol|plasma membrane|plasma membrane|cell-cell adherens junction|COP9 signalosome|integrin complex|actin cytoskeleton|membrane|myosin II complex|cortical cytoskeleton|cell leading edge|neuromuscular junction|cleavage furrow|actomyosin|protein complex|extracellular vesicular exosome|myosin II …	meiotic spindle organization|cytokinesis|angiogenesis|in utero embryonic development|establishment of T cell polarity|ATP catabolic process|membrane protein ectodomain proteolysis|integrin-mediated signaling pathway|axon guidance|myoblast fusion|regulation of cell shape|protein transport|single organismal cell-cell adhesion|actin filament-based movement|platelet formation|monocyte differentiation…	microfilament motor activity|motor activity|actin binding|protein binding|calmodulin binding|ATP binding|ATPase activity|actin-dependent ATPase activity|actin-dependent ATPase activity|protein homodimerization activity|protein anchor|ADP binding|poly(A) RNA binding|actin filament binding|actin filament binding|actin filament binding|	-1.1	21.6	-2.9	14.4	-1.6	29.7	0.000102	0.0106855
ENSG00000103197	TSC2	tuberous sclerosis 2	nucleus|cytoplasm|cytoplasm|Golgi apparatus|cytosol|cytosol|caveola|membrane|dendrite|growth cone|TSC1-TSC2 complex|neuronal cell body|perinuclear region of cytoplasm|	response to hypoxia|neural tube closure|negative regulation of protein kinase activity|protein import into nucleus|endocytosis|acute-phase response|cell cycle arrest|epidermal growth factor receptor signaling pathway|heart development|protein localization|negative regulation of cell proliferation|insulin receptor signaling pathway|fibroblast growth factor receptor signaling pathway|phosphatidylin…	GTPase activator activity|protein binding|phosphatase binding|protein homodimerization activity|protein heterodimerization activity|14-3-3 protein binding|	-1.1	17.9	-1.5	13	-1.3	29.7	0.000102	0.0106855
ENSG00000139151	PLCZ1	phospholipase C, zeta 1	nucleus|cytosol|perinuclear region of cytoplasm|	calcium ion transport|multicellular organismal development|egg activation|lipid catabolic process|intracellular signal transduction|inositol phosphate metabolic process|small molecule metabolic process|	phosphatidylinositol phospholipase C activity|signal transducer activity|calcium ion binding|	-2.8	25.9	-1.2	8.06	-2.7	29.7	0.000102	0.0106855
ENSG00000159352	PSMD4	proteasome (prosome, macropain) 26S subunit, non-ATPase, 4	proteasome complex|nucleus|nucleoplasm|cytoplasm|cytosol|proteasome regulatory particle, base subcomplex|proteasome accessory complex|	G1/S transition of mitotic cell cycle|protein polyubiquitination|mitotic cell cycle|antigen processing and presentation of peptide antigen via MHC class I|antigen processing and presentation of exogenous peptide antigen via MHC class I, TAP-dependent|regulation of cellular amino acid metabolic process|apoptotic process|DNA damage response, signal transduction by p53 class mediator resulting in ce…	protein binding|identical protein binding|poly(A) RNA binding|	0.9	27.5	0.7	2.68	0.9	29.7	0.000102	0.0106855
ENSG00000184432	COPB2	coatomer protein complex, subunit beta 2 (beta prime)	cytosol|COPI vesicle coat|	intracellular protein transport|retrograde vesicle-mediated transport, Golgi to ER|intra-Golgi vesicle-mediated transport|COPI coating of Golgi vesicle|membrane organization|	structural molecule activity|	-1.3	19.2	-1.9	13.3	-1.7	29.6	0.000102	0.0106855
ENSG00000121022	COPS5	COP9 signalosome subunit 5	nucleus|cytoplasm|eukaryotic translation initiation factor 3 complex|synaptic vesicle|COP9 signalosome|cell junction|perinuclear region of cytoplasm|	protein deneddylation|transcription from RNA polymerase II promoter|translation|translational initiation|proteolysis|cullin deneddylation|protein deubiquitination|positive regulation of transcription from RNA polymerase II promoter|regulation of JNK cascade|regulation of cell cycle|exosomal secretion|	transcription coactivator activity|translation initiation factor activity|ubiquitin-specific protease activity|protein binding|metallopeptidase activity|metal ion binding|	-3.3	27.6	-1.2	8.22	-3.2	29.6	0.000102	0.0106855
ENSG00000128272	ATF4	activating transcription factor 4	nucleus|nucleus|nucleoplasm|transcription factor complex|cytoplasm|microtubule organizing center|dendrite membrane|	gluconeogenesis|regulation of transcription, DNA-templated|transcription from RNA polymerase II promoter|cellular amino acid metabolic process|activation of signaling protein activity involved in unfolded protein response|gamma-aminobutyric acid signaling pathway|endoplasmic reticulum unfolded protein response|circadian regulation of gene expression|response to endoplasmic reticulum stress|negati…	core promoter sequence-specific DNA binding|DNA binding|DNA binding|sequence-specific DNA binding transcription factor activity|sequence-specific DNA binding transcription factor activity|protein binding|protein C-terminus binding|	1.5	23.4	0.7	8.17	1.1	29.4	0.000106	0.0109924
ENSG00000129691	ASH2L	ash2 (absent, small, or homeotic)-like (Drosophila)	nucleus|histone methyltransferase complex|histone methyltransferase complex|Set1C/COMPASS complex|	transcription, DNA-templated|regulation of transcription, DNA-templated|transcription from RNA polymerase II promoter|cellular response to DNA damage stimulus|positive regulation of cell proliferation|hemopoiesis|response to estrogen|positive regulation of transcription from RNA polymerase II promoter|histone H3-K4 methylation|	DNA binding|protein binding|histone methyltransferase activity (H3-K4 specific)|transcription regulatory region DNA binding|metal ion binding|	1	25.3	1.9	6.07	1.1	29.4	0.000106	0.0109924
ENSG00000185721	DRG1	developmentally regulated GTP binding protein 1	cytoplasm|polysome|membrane|	transcription, DNA-templated|multicellular organismal development|	protein binding|GTP binding|transcription factor binding|identical protein binding|	1	26.6	2.3	6.39	1	29.3	0.000108	0.0111435
ENSG00000122966	CIT	citron rho-interacting serine/threonine kinase	ruffle|vacuole|plasma membrane|actin cytoskeleton|membrane|Golgi cisterna|neuronal cell body|	mitotic sister chromatid segregation|G2/M transition of mitotic cell cycle|cytokinesis|protein phosphorylation|Golgi organization|mitotic nuclear division|metaphase/anaphase transition of mitotic cell cycle|spermatogenesis|regulation of actin polymerization or depolymerization|dendrite development|intracellular signal transduction|generation of neurons|negative regulation of dendrite morphogenesi…	protein serine/threonine kinase activity|small GTPase regulator activity|ATP binding|Rho GTPase binding|SH3 domain binding|PDZ domain binding|metal ion binding|	-1.4	18.3	-1.9	12.2	-1.6	29.2	0.000113	0.0115434
ENSG00000065615	CYB5R4	cytochrome b5 reductase 4	endoplasmic reticulum|perinuclear region of cytoplasm|	detection of oxygen|generation of precursor metabolites and energy|NADP metabolic process|superoxide metabolic process|insulin secretion|glucose homeostasis|response to antibiotic|cell development|oxidation-reduction process|	NADPH-hemoprotein reductase activity|cytochrome-b5 reductase activity, acting on NAD(P)H|NAD(P)H oxidase activity|oxidoreductase activity, acting on NAD(P)H, heme protein as acceptor|heme binding|metal ion binding|flavin adenine dinucleotide binding|	-0.9	18.7	-0.7	11.5	-0.9	29.2	0.000113	0.0115434
ENSG00000117751	PPP1R8	protein phosphatase 1, regulatory subunit 8	nucleus|spliceosomal complex|cytoplasm|nuclear speck|	transcription, DNA-templated|regulation of transcription, DNA-templated|mRNA processing|RNA catabolic process|cell proliferation|RNA splicing|negative regulation of catalytic activity|negative regulation of catalytic activity|RNA phosphodiester bond hydrolysis|	DNA binding|RNA binding|endonuclease activity|protein serine/threonine phosphatase inhibitor activity|protein binding|protein phosphatase type 1 regulator activity|ribonuclease E activity|	0.6	16.4	1.3	16.8	0.8	29.1	0.000114	0.0115879
ENSG00000162290	DCP1A	decapping mRNA 1A	cytoplasmic mRNA processing body|nucleus|cytosol|membrane|	nuclear-transcribed mRNA catabolic process, nonsense-mediated decay|nuclear-transcribed mRNA catabolic process, deadenylation-dependent decay|gene expression|RNA metabolic process|mRNA metabolic process|exonucleolytic nuclear-transcribed mRNA catabolic process involved in deadenylation-dependent decay|	protein binding|hydrolase activity|identical protein binding|	-1.6	24.3	-2.1	5.89	-1.7	29	0.000118	0.0118769
ENSG00000103549	RNF40	ring finger protein 40, E3 ubiquitin protein ligase	ubiquitin ligase complex|nucleus|membrane|HULC complex|neuron projection|	ubiquitin-dependent protein catabolic process|histone monoubiquitination|histone H2B ubiquitination|	ubiquitin-protein transferase activity|protein binding|zinc ion binding|ligase activity|syntaxin-1 binding|ubiquitin protein ligase binding|protein complex binding|protein homodimerization activity|	-1	18.6	-1.4	11.7	-1.1	29	0.000118	0.0118769
ENSG00000139146	FAM60A	family with sequence similarity 60, member A	Sin3 complex|	negative regulation of cell migration|	protein binding|	-1.2	7.53	-1.1	21.7	-1.2	28.7	0.000134	0.0133564
ENSG00000124243	BCAS4	breast carcinoma amplified sequence 4	cytoplasm|	None	None	-2.7	30.5	-0.6	3.08	-2.7	28.7	0.000134	0.0133564
ENSG00000092020	PPP2R3C	protein phosphatase 2, regulatory subunit B'', gamma	nucleus|cytoplasm|centrosome|	B cell homeostasis|regulation of antimicrobial humoral response|activation of protein kinase activity|T cell homeostasis|positive regulation of B cell differentiation|spleen development|regulation of mitochondrial depolarization|	calcium ion binding|	-0.9	24.6	-2.7	9.39	-0.9	28.6	0.000139	0.0137216
ENSG00000163161	ERCC3	excision repair cross-complementation group 3	nucleus|nucleus|nucleoplasm|holo TFIIH complex|holo TFIIH complex|	nucleotide-excision repair, DNA duplex unwinding|nucleotide-excision repair, DNA damage removal|response to hypoxia|ATP catabolic process|DNA topological change|DNA repair|DNA repair|transcription-coupled nucleotide-excision repair|transcription-coupled nucleotide-excision repair|nucleotide-excision repair|nucleotide-excision repair|transcription from RNA polymerase I promoter|transcription initi…	DNA binding|damaged DNA binding|ATP-dependent DNA helicase activity|protein kinase activity|protein binding|ATP binding|GTP binding|protein C-terminus binding|DNA-dependent ATPase activity|DNA-dependent ATPase activity|transcription factor binding|RNA polymerase II carboxy-terminal domain kinase activity|ATPase activity|dATP binding|peptide binding|3'-5' DNA helicase activity|3'-5' DNA helicase a…	-1.3	12.8	-1.2	16.4	-1.3	28.6	0.000139	0.0137216
ENSG00000215305	VPS16	vacuolar protein sorting 16 homolog (S. cerevisiae)	lysosomal membrane|early endosome|late endosome|actin filament|axon|HOPS complex|late endosome membrane|neuronal cell body|recycling endosome|	intracellular protein transport|	actin filament binding|	0.9	25	0.7	4.17	0.9	28.5	0.000142	0.0139507
ENSG00000120688	WBP4	WW domain binding protein 4	nucleus|spliceosomal complex|plasma membrane|nuclear speck|	mRNA cis splicing, via spliceosome|	nucleic acid binding|protein binding|zinc ion binding|proline-rich region binding|	-1.9	20.9	-1.9	7.83	-1.9	28.4	0.000147	0.0142375
ENSG00000172939	OXSR1	oxidative stress responsive 1	cytoplasm|extracellular vesicular exosome|	protein phosphorylation|response to oxidative stress|peptidyl-threonine phosphorylation|signal transduction by phosphorylation|signal transduction by phosphorylation|intracellular signal transduction|	magnesium ion binding|protein serine/threonine kinase activity|receptor signaling protein serine/threonine kinase activity|protein binding|ATP binding|	0.8	23.6	0.7	5.23	0.8	28.4	0.000147	0.0142375
ENSG00000268083	AC104534.3	N/A	None	None	None	1.5	18.3	0.9	11	0.9	28.4	0.000147	0.0142375
ENSG00000170291	ELP5	elongator acetyltransferase complex subunit 5	nucleus|cytoplasm|Elongator holoenzyme complex|	chromatin organization|transcription, DNA-templated|regulation of transcription, DNA-templated|positive regulation of cell migration|	protein binding|	1.4	16.8	0.9	12.3	1.1	28.3	0.000157	0.0151146
ENSG00000173812	EIF1	eukaryotic translation initiation factor 1	cytoplasm|	translational initiation|regulation of translational initiation|response to stress|dosage compensation by inactivation of X chromosome|	translation initiation factor activity|translation factor activity, nucleic acid binding|poly(A) RNA binding|	-2.7	28.5	-1.1	3.31	-2.7	28.2	0.000159	0.0151146
ENSG00000108264	TADA2A	transcriptional adaptor 2A	PCAF complex|nucleus|Ada2/Gcn5/Ada3 transcription activator complex|chromosome|mitotic spindle|	regulation of protein phosphorylation|chromatin organization|regulation of transcription, DNA-templated|transcription from RNA polymerase II promoter|mitotic nuclear division|regulation of histone deacetylation|regulation of protein stability|histone H3 acetylation|regulation of tubulin deacetylation|	DNA binding|chromatin binding|sequence-specific DNA binding transcription factor activity|transcription cofactor activity|histone acetyltransferase activity|zinc ion binding|	0.8	22.5	0.7	6.19	0.8	28.2	0.000159	0.0151146
ENSG00000111880	RNGTT	RNA guanylyltransferase and 5'-phosphatase	nucleus|nucleoplasm|	transcription from RNA polymerase II promoter|7-methylguanosine mRNA capping|7-methylguanosine mRNA capping|RNA processing|gene expression|viral process|peptidyl-tyrosine dephosphorylation|polynucleotide 5' dephosphorylation|	mRNA guanylyltransferase activity|polynucleotide 5'-phosphatase activity|protein tyrosine phosphatase activity|GTP binding|protein tyrosine/serine/threonine phosphatase activity|RNA guanylyltransferase activity|triphosphatase activity|	0.9	24.5	2.5	6.97	1	28.2	0.000159	0.0151146
ENSG00000115233	PSMD14	proteasome (prosome, macropain) 26S subunit, non-ATPase, 14	proteasome complex|nucleus|nucleoplasm|cytosol|proteasome regulatory particle, lid subcomplex|proteasome accessory complex|extracellular vesicular exosome|	G1/S transition of mitotic cell cycle|protein polyubiquitination|mitotic cell cycle|double-strand break repair via homologous recombination|antigen processing and presentation of peptide antigen via MHC class I|antigen processing and presentation of exogenous peptide antigen via MHC class I, TAP-dependent|double-strand break repair via nonhomologous end joining|ubiquitin-dependent protein catabol…	ubiquitin thiolesterase activity|ubiquitin thiolesterase activity|metallopeptidase activity|metal ion binding|endopeptidase activator activity|proteasome binding|	0.8	16.1	1.5	15.3	1	28.1	0.000162	0.0153288
ENSG00000051180	RAD51	RAD51 recombinase	nuclear chromosome|condensed chromosome|condensed nuclear chromosome|lateral element|nucleus|nucleus|nucleoplasm|nucleolus|cytoplasm|mitochondrion|mitochondrial matrix|microtubule organizing center|PML body|perinuclear region of cytoplasm|	double-strand break repair via homologous recombination|double-strand break repair via homologous recombination|double-strand break repair via homologous recombination|DNA recombinase assembly|ATP catabolic process|ATP catabolic process|DNA unwinding involved in DNA replication|DNA repair|double-strand break repair|DNA recombination|mitotic recombination|cellular response to DNA damage stimulus|m…	damaged DNA binding|double-stranded DNA binding|single-stranded DNA binding|protein binding|ATP binding|protein C-terminus binding|identical protein binding|single-stranded DNA-dependent ATPase activity|DNA polymerase binding|	-1.7	26.4	-0.7	4.75	-1.2	27.9	0.000173	0.0162945
ENSG00000139726	DENR	density-regulated protein	cellular_component|	formation of translation preinitiation complex|IRES-dependent translational initiation|biological_process|ribosome disassembly|	molecular_function|translation initiation factor activity|protein binding|	0.9	21.6	1.2	6.75	1.1	27.8	0.000177	0.0165197
ENSG00000132664	POLR3F	polymerase (RNA) III (DNA directed) polypeptide F, 39 kDa	nucleoplasm|DNA-directed RNA polymerase III complex|DNA-directed RNA polymerase III complex|cytosol|	regulation of transcription from RNA polymerase III promoter|transcription from RNA polymerase III promoter|transcription elongation from RNA polymerase III promoter|termination of RNA polymerase III transcription|gene expression|positive regulation of type I interferon production|positive regulation of interferon-beta production|innate immune response|positive regulation of innate immune respons…	RNA polymerase III activity|DNA binding|DNA-directed RNA polymerase activity|protein binding|	1.6	16.9	2.2	12.2	1.6	27.8	0.000177	0.0165197
ENSG00000100387	RBX1	ring-box 1, E3 ubiquitin protein ligase	nucleoplasm|cytosol|cytosol|SCF ubiquitin ligase complex|SCF ubiquitin ligase complex|VCB complex|cullin-RING ubiquitin ligase complex|Cul2-RING ubiquitin ligase complex|Cul3-RING ubiquitin ligase complex|Cul4A-RING E3 ubiquitin ligase complex|Cul4B-RING E3 ubiquitin ligase complex|Cul5-RING ubiquitin ligase complex|Cul7-RING ubiquitin ligase complex|	DNA repair|protein monoubiquitination|Notch signaling pathway|viral process|protein ubiquitination|SCF-dependent proteasomal ubiquitin-dependent protein catabolic process|SCF-dependent proteasomal ubiquitin-dependent protein catabolic process|proteasome-mediated ubiquitin-dependent protein catabolic process|protein neddylation|regulation of transcription from RNA polymerase II promoter in respons…	ubiquitin-protein transferase activity|ubiquitin-protein transferase activity|protein binding|zinc ion binding|NEDD8 ligase activity|ubiquitin protein ligase binding|protein complex binding|	-2	22.4	-0.9	8.93	-1.2	27.7	0.00018	0.0165737
ENSG00000130706	ADRM1	adhesion regulating molecule 1	proteasome complex|nucleus|cytoplasm|plasma membrane|integral component of plasma membrane|membrane|	transcription elongation from RNA polymerase II promoter|positive regulation of endopeptidase activity|proteasome assembly|	protease binding|protein binding|endopeptidase activator activity|proteasome binding|	0.6	15	0.9	14	0.7	27.7	0.00018	0.0165737
ENSG00000088930	XRN2	5'-3' exoribonuclease 2	nucleus|nucleolus|membrane|aggresome|	DNA catabolic process, exonucleolytic|DNA-templated transcription, termination|regulation of transcription, DNA-templated|RNA processing|mRNA processing|RNA catabolic process|spermatogenesis|cell growth|RNA metabolic process|RNA phosphodiester bond hydrolysis, exonucleolytic|RNA phosphodiester bond hydrolysis, exonucleolytic|	nuclease activity|5'-3' exoribonuclease activity|zinc ion binding|5'-3' exonuclease activity|poly(A) RNA binding|	1.6	18.2	1.1	10.5	1.2	27.7	0.00018	0.0165737
ENSG00000131153	GINS2	GINS complex subunit 2 (Psf2 homolog)	nucleoplasm|	mitotic cell cycle|DNA strand elongation involved in DNA replication|	protein binding|	-2	22.7	-1	9.25	-1.9	27.6	0.000185	0.016808
ENSG00000173153	ESRRA	estrogen-related receptor alpha	nucleus|nucleoplasm|nucleolus|microtubule cytoskeleton|intercellular bridge|	regulation of transcription, DNA-templated|transcription initiation from RNA polymerase II promoter|gene expression|intracellular receptor signaling pathway|regulation of cell proliferation|steroid hormone mediated signaling pathway|regulation of osteoblast differentiation|regulation of osteoclast differentiation|positive regulation of transcription from RNA polymerase II promoter|cartilage devel…	DNA binding|steroid hormone receptor activity|ligand-activated sequence-specific DNA binding RNA polymerase II transcription factor activity|steroid binding|protein binding|zinc ion binding|protein domain specific binding|sequence-specific DNA binding|	-0.9	26.1	-0.7	2.13	-0.8	27.6	0.000185	0.016808
ENSG00000211456	SACM1L	SAC1 suppressor of actin mutations 1-like (yeast)	Golgi membrane|endoplasmic reticulum membrane|endoplasmic reticulum membrane|Golgi apparatus|integral component of endoplasmic reticulum membrane|alpha-amino-3-hydroxy-5-methyl-4-isoxazolepropionic acid selective glutamate receptor complex|	phospholipid metabolic process|phosphatidylinositol biosynthetic process|biological_process|small molecule metabolic process|phosphatidylinositol dephosphorylation|	phosphatidylinositol-3-phosphatase activity|protein binding|phosphatase activity|phosphatidylinositol bisphosphate phosphatase activity|phosphatidylinositol-4-phosphate phosphatase activity|	1.9	18.4	2.9	12.3	2.5	27.6	0.000185	0.016808
ENSG00000268182	SMIM17	small integral membrane protein 17	integral component of membrane|	None	None	2.4	25.5	1.5	4.21	2.3	27.5	0.000187	0.0168407
ENSG00000146834	MEPCE	methylphosphate capping enzyme	None	negative regulation of transcription from RNA polymerase II promoter|RNA methylation|snRNA metabolic process|negative regulation of chromatin binding|snRNA modification|positive regulation of G1/S transition of mitotic cell cycle|	RNA methyltransferase activity|S-adenosylmethionine-dependent methyltransferase activity|poly(A) RNA binding|	1.3	18.3	2	10.7	1.4	27.5	0.000187	0.0168407
ENSG00000135336	ORC3	origin recognition complex, subunit 3	origin recognition complex|nucleoplasm|nuclear origin of replication recognition complex|	G1/S transition of mitotic cell cycle|mitotic cell cycle|DNA replication|neural precursor cell proliferation|	DNA replication origin binding|protein binding|	-1.6	13.7	-2.6	16.7	-1.7	27.4	0.000191	0.0170513
ENSG00000164916	FOXK1	forkhead box K1	nucleus|nucleolus|	transcription, DNA-templated|regulation of transcription from RNA polymerase II promoter|muscle organ development|cell differentiation|negative regulation of cell growth|negative regulation of transcription, DNA-templated|positive regulation of transcription, DNA-templated|	sequence-specific DNA binding transcription factor activity|protein binding|sequence-specific DNA binding|	-1	2.4	-1.6	26.8	-1.5	27.4	0.000191	0.0170513
ENSG00000134532	SOX5	SRY (sex determining region Y)-box 5	nucleus|	in utero embryonic development|transcription from RNA polymerase II promoter|central nervous system neuron differentiation|positive regulation of chondrocyte differentiation|cell fate commitment|negative regulation of transcription, DNA-templated|positive regulation of transcription from RNA polymerase II promoter|oligodendrocyte differentiation|cartilage development|regulation of timing of neuro…	sequence-specific DNA binding transcription factor activity|protein binding|transcription regulatory region DNA binding|protein heterodimerization activity|	-2.6	28.1	-0.8	3.57	-0.8	27.3	0.000197	0.0175108
ENSG00000036257	CUL3	cullin 3	Golgi membrane|nucleus|polar microtubule|membrane|Cul3-RING ubiquitin ligase complex|extracellular vesicular exosome|	G1/S transition of mitotic cell cycle|mitotic anaphase|protein polyubiquitination|cytokinesis|trophectodermal cellular morphogenesis|protein monoubiquitination|ER to Golgi vesicle-mediated transport|cell cycle arrest|integrin-mediated signaling pathway|gastrulation|cyclin catabolic process|positive regulation of cell proliferation|Wnt signaling pathway|cell migration|protein ubiquitination|stem c…	ubiquitin-protein transferase activity|protein binding|cyclin binding|POZ domain binding|ubiquitin protein ligase binding|	-2	21.4	-3.1	9.51	-2.1	27.2	0.000204	0.0180549
ENSG00000163875	MEAF6	MYST/Esa1-associated factor 6	nucleus|nucleoplasm|nucleolus|cytoplasm|centrosome|NuA4 histone acetyltransferase complex|MOZ/MORF histone acetyltransferase complex|	chromatin organization|transcription, DNA-templated|regulation of transcription, DNA-templated|histone H2A acetylation|histone H4-K5 acetylation|histone H4-K8 acetylation|histone H4-K12 acetylation|histone H3-K14 acetylation|	protein binding|	0.6	20.9	0.8	7.08	0.7	27.1	0.000211	0.018436
ENSG00000100519	PSMC6	proteasome (prosome, macropain) 26S subunit, ATPase, 6	proteasome complex|nucleus|nucleoplasm|cytosol|membrane|proteasome accessory complex|extracellular vesicular exosome|	G1/S transition of mitotic cell cycle|protein polyubiquitination|mitotic cell cycle|antigen processing and presentation of peptide antigen via MHC class I|antigen processing and presentation of exogenous peptide antigen via MHC class I, TAP-dependent|ATP catabolic process|ubiquitin-dependent protein catabolic process|regulation of cellular amino acid metabolic process|apoptotic process|DNA damage…	protein binding|ATP binding|ATPase activity|protein binding, bridging|	1.8	17	2	10.7	1.8	27.1	0.000211	0.018436
ENSG00000163125	RPRD2	regulation of nuclear pre-mRNA domain containing 2	DNA-directed RNA polymerase II, holoenzyme|	None	None	-1.1	12.6	-1.3	15.1	-1.1	27	0.000222	0.0193149
ENSG00000117682	DHDDS	dehydrodolichyl diphosphate synthase	endoplasmic reticulum membrane|	dolichol-linked oligosaccharide biosynthetic process|dolichyl diphosphate biosynthetic process|protein N-linked glycosylation via asparagine|post-translational protein modification|cellular protein metabolic process|	protein binding|transferase activity, transferring alkyl or aryl (other than methyl) groups|	-2.5	26.8	-1	3.22	-2.4	26.9	0.00023	0.0198428
ENSG00000115290	GRB14	growth factor receptor-bound protein 14	Golgi membrane|cytoplasm|cytosol|plasma membrane|endosome membrane|intracellular membrane-bounded organelle|	signal transduction|blood coagulation|positive regulation of signal transduction|positive regulation of signal transduction|leukocyte migration|	SH3/SH2 adaptor activity|	2.4	25.1	1.8	3.02	2.3	26.9	0.00023	0.0198428
ENSG00000111669	TPI1	triosephosphate isomerase 1	extracellular space|nucleus|cytosol|extracellular vesicular exosome|	carbohydrate metabolic process|glucose metabolic process|gluconeogenesis|gluconeogenesis|glycolytic process|glycolytic process|pentose-phosphate shunt|embryo development|glyceraldehyde-3-phosphate metabolic process|small molecule metabolic process|	triose-phosphate isomerase activity|triose-phosphate isomerase activity|triose-phosphate isomerase activity|protein binding|	-1	16.2	-1.1	11.1	-1.1	26.7	0.000247	0.0212203
ENSG00000164162	ANAPC10	anaphase promoting complex subunit 10	nucleoplasm|anaphase-promoting complex|anaphase-promoting complex|cytosol|	G2/M transition of mitotic cell cycle|mitotic anaphase|mitotic cell cycle|ubiquitin-dependent protein catabolic process|mitotic nuclear division|mitotic spindle assembly checkpoint|anaphase-promoting complex-dependent proteasomal ubiquitin-dependent protein catabolic process|negative regulation of ubiquitin-protein ligase activity involved in mitotic cell cycle|positive regulation of ubiquitin-pr…	ubiquitin-protein transferase activity|	-1.5	15.1	-1.7	12.2	-1.5	26.6	0.000253	0.0214663
ENSG00000151332	MBIP	MAP3K12 binding inhibitory protein 1	nucleus|Ada2/Gcn5/Ada3 transcription activator complex|nucleolus|cytoplasm|	inactivation of MAPK activity involved in osmosensory signaling pathway|chromatin organization|histone H3 acetylation|	protein kinase inhibitor activity|protein binding|identical protein binding|	0.8	22.2	1.1	5.57	0.9	26.6	0.000253	0.0214663
ENSG00000118007	STAG1	stromal antigen 1	chromosome, centromeric region|chromatin|nucleus|nucleoplasm|chromosome|cytosol|cell junction|	mitotic cell cycle|chromosome segregation|mitotic nuclear division|	protein binding|	0.9	22.6	1.1	4.72	0.9	26.6	0.000253	0.0214663
ENSG00000244462	RBM12	RNA binding motif protein 12	nucleus|	None	nucleotide binding|poly(A) RNA binding|	-0.6	11.4	-1.2	18.9	-1	26.5	0.000261	0.0218739
ENSG00000186591	UBE2H	ubiquitin-conjugating enzyme E2H	None	ubiquitin-dependent protein catabolic process|protein K48-linked ubiquitination|protein K11-linked ubiquitination|	ubiquitin-protein transferase activity|protein binding|ATP binding|acid-amino acid ligase activity|	-0.8	17	-0.8	9.88	-0.8	26.5	0.000261	0.0218739
ENSG00000013275	PSMC4	proteasome (prosome, macropain) 26S subunit, ATPase, 4	proteasome complex|nucleus|nucleoplasm|cytoplasm|cytosol|membrane|inclusion body|proteasome accessory complex|cytosolic proteasome complex|	G1/S transition of mitotic cell cycle|protein polyubiquitination|mitotic cell cycle|blastocyst development|antigen processing and presentation of peptide antigen via MHC class I|antigen processing and presentation of exogenous peptide antigen via MHC class I, TAP-dependent|ATP catabolic process|proteolysis|regulation of cellular amino acid metabolic process|apoptotic process|DNA damage response, …	protein binding|ATP binding|ATPase activity|	1.2	7.47	1.5	20.3	1.3	26.5	0.000261	0.0218739
ENSG00000145425	RPS3A	ribosomal protein S3A	nucleus|nucleus|nucleolus|cytoplasm|cytosol|cytosol|cytosolic small ribosomal subunit|ribonucleoprotein complex|extracellular vesicular exosome|	nuclear-transcribed mRNA catabolic process, nonsense-mediated decay|cytoplasmic translation|translation|translation|translation|translation|translational initiation|translational elongation|translational termination|SRP-dependent cotranslational protein targeting to membrane|gene expression|viral process|RNA metabolic process|mRNA metabolic process|viral life cycle|viral transcription|cell differ…	RNA binding|structural constituent of ribosome|protein binding|poly(A) RNA binding|	-1.4	12.1	-2.1	15.7	-1.6	26.3	0.000282	0.0232542
ENSG00000241945	PWP2	PWP2 periodic tryptophan protein homolog (yeast)	nucleolus|cytoplasm|	signal transduction|	signal transducer activity|poly(A) RNA binding|	-1.3	7.99	-2	19.9	-1.6	26.3	0.000282	0.0232542
ENSG00000134825	TMEM258	transmembrane protein 258	integral component of membrane|	None	None	1.2	23.4	0.9	4.07	1.1	26.3	0.000282	0.0232542
ENSG00000080802	CNOT4	CCR4-NOT transcription complex, subunit 4	nucleus|cytosol|CCR4-NOT complex|	nuclear-transcribed mRNA catabolic process, deadenylation-dependent decay|nuclear-transcribed mRNA poly(A) tail shortening|gene expression|RNA metabolic process|mRNA metabolic process|protein autoubiquitination|	nucleotide binding|ubiquitin-protein transferase activity|protein binding|zinc ion binding|ligase activity|poly(A) RNA binding|	-1.1	10.5	-1.5	16.9	-1.1	26.2	0.000291	0.0233402
ENSG00000188375	H3F3C	H3 histone, family 3C	nucleosome|nuclear euchromatin|	nucleosome assembly|positive regulation of cell growth|	nucleosomal DNA binding|protein heterodimerization activity|	-0.8	9.58	-0.9	17.1	-0.9	26.2	0.000291	0.0233402
ENSG00000165699	TSC1	tuberous sclerosis 1	cytoplasm|cytosol|cytosol|actin filament|cell cortex|membrane|lamellipodium|growth cone|TSC1-TSC2 complex|intracellular membrane-bounded organelle|protein complex|	kidney development|neural tube closure|regulation of cell-matrix adhesion|rRNA export from nucleus|regulation of translation|potassium ion transport|cell cycle arrest|cell-matrix adhesion|negative regulation of cell proliferation|insulin receptor signaling pathway|negative regulation of translation|hippocampus development|cerebral cortex development|cell projection organization|negative regulatio…	protein binding|GTPase regulator activity|GTPase activating protein binding|protein N-terminus binding|chaperone binding|	-0.7	22.5	-0.7	4.02	-0.7	26.2	0.000291	0.0233402
ENSG00000181555	SETD2	SET domain containing 2	nucleus|chromosome|	angiogenesis|morphogenesis of a branching structure|neural tube closure|mismatch repair|regulation of transcription, DNA-templated|transcription elongation from RNA polymerase II promoter|regulation of mRNA export from nucleus|forebrain development|nucleosome organization|cell migration involved in vasculogenesis|mesoderm morphogenesis|embryonic cranial skeleton morphogenesis|stem cell developmen…	protein binding|histone-lysine N-methyltransferase activity|histone-lysine N-methyltransferase activity|	0.9	22.3	1.6	4.78	0.9	26.2	0.000291	0.0233402
ENSG00000092203	TOX4	TOX high mobility group box family member 4	chromatin|nucleus|PTW/PP1 phosphatase complex|	None	DNA binding|protein binding|	-0.7	10.7	-1.8	22.2	-1.3	26.1	0.000298	0.0237164
ENSG00000129696	TTI2	TELO2 interacting protein 2	None	None	None	1	24.8	0.5	3.53	0.9	26.1	0.000298	0.0237164
ENSG00000198900	TOP1	topoisomerase (DNA) I	nuclear chromosome|cytoplasmic mRNA processing body|nucleus|nucleoplasm|nucleolus|replication fork protection complex|perikaryon|	ATP catabolic process|DNA replication|DNA topological change|DNA topological change|chromatin remodeling|chromosome segregation|programmed cell death|viral process|phosphorylation|embryonic cleavage|response to drug|	DNA binding|chromatin binding|DNA topoisomerase type I activity|DNA topoisomerase type I activity|DNA topoisomerase type II (ATP-hydrolyzing) activity|protein binding|poly(A) RNA binding|	1.6	16.3	2.4	11.4	1.7	26	0.000304	0.0241005
ENSG00000095564	BTAF1	BTAF1 RNA polymerase II, B-TFIID transcription factor-associated, 170kDa	nucleus|	metabolic process|negative regulation of chromatin binding|negative regulation of transcription, DNA-templated|	DNA binding|sequence-specific DNA binding transcription factor activity|helicase activity|ATP binding|	-2.4	22.3	-1.4	6.1	-2.3	25.8	0.000322	0.0253319
ENSG00000077514	POLD3	polymerase (DNA-directed), delta 3, accessory subunit	nucleus|nucleoplasm|mitochondrion|delta DNA polymerase complex|	mitotic cell cycle|telomere maintenance via recombination|telomere maintenance|DNA synthesis involved in DNA repair|DNA strand elongation involved in DNA replication|DNA repair|transcription-coupled nucleotide-excision repair|base-excision repair|nucleotide-excision repair|nucleotide-excision repair, DNA gap filling|nucleotide-excision repair, DNA gap filling|mismatch repair|telomere maintenance …	DNA-directed DNA polymerase activity|protein binding|	-2.1	11.6	-0.9	16.7	-0.8	25.7	0.000331	0.0258793
ENSG00000083312	TNPO1	transportin 1	nucleus|cytoplasm|cytosol|	protein import into nucleus, translocation|gene expression|viral process|RNA metabolic process|mRNA metabolic process|	protein binding|nuclear localization sequence binding|Ran GTPase binding|poly(A) RNA binding|	-1	8.2	-1.5	19.3	-1.3	25.6	0.000334	0.0258793
ENSG00000121380	BCL2L14	BCL2-like 14 (apoptosis facilitator)	cytoplasm|cytosol|endomembrane system|membrane|intracellular organelle|	apoptotic process|regulation of apoptotic process|positive regulation of extrinsic apoptotic signaling pathway|	protein binding|protein kinase binding|	-0.7	15.2	-0.9	11.1	-0.8	25.6	0.000334	0.0258793
ENSG00000151657	KIN	Kin17 DNA and RNA binding protein	nucleus|cytoplasm|nuclear matrix|	DNA replication|DNA repair|DNA recombination|mRNA processing|cellular response to DNA damage stimulus|viral process|	DNA binding|double-stranded DNA binding|RNA binding|metal ion binding|	1.6	11.7	1.5	14.3	1.6	25.6	0.000334	0.0258793
ENSG00000132964	CDK8	cyclin-dependent kinase 8	nucleus|nucleoplasm|mediator complex|	transcription, DNA-templated|transcription initiation from RNA polymerase II promoter|protein phosphorylation|transforming growth factor beta receptor signaling pathway|Notch signaling pathway|gene expression|positive regulation of transcription from RNA polymerase II promoter|regulation of cell cycle|	protein kinase activity|cyclin-dependent protein serine/threonine kinase activity|protein binding|ATP binding|RNA polymerase II carboxy-terminal domain kinase activity|	-1.8	17.4	-0.8	10.2	-1.1	25.4	0.000355	0.0271986
ENSG00000147162	OGT	O-linked N-acetylglucosamine (GlcNAc) transferase	histone acetyltransferase complex|nucleus|nucleoplasm|cytoplasm|mitochondrion|microtubule organizing center|cytosol|plasma membrane|MLL5-L complex|	regulation of glycolytic process|chromatin organization|protein O-linked glycosylation|protein O-linked glycosylation|apoptotic process|signal transduction|response to nutrient|positive regulation of granulocyte differentiation|negative regulation of protein ubiquitination|response to insulin|circadian regulation of gene expression|regulation of Rac protein signal transduction|positive regulation…	protein binding|phosphatidylinositol-3,4,5-trisphosphate binding|enzyme activator activity|acetylglucosaminyltransferase activity|protein N-acetylglucosaminyltransferase activity|histone acetyltransferase activity (H4-K5 specific)|histone acetyltransferase activity (H4-K8 specific)|histone acetyltransferase activity (H4-K16 specific)|protein O-GlcNAc transferase activity|	0.9	13.9	1.5	12.8	1	25.4	0.000355	0.0271986
ENSG00000272897	RP1-309K20.6	N/A	None	None	None	-2	19.1	-1	8.25	-0.9	25.3	0.000362	0.0275294
ENSG00000110906	KCTD10	potassium channel tetramerization domain containing 10	nucleus|cytoplasm|Cul3-RING ubiquitin ligase complex|TCTN-B9D complex|	protein ubiquitination|protein ubiquitination|proteasome-mediated ubiquitin-dependent protein catabolic process|protein homooligomerization|	ubiquitin-protein transferase activity|	-1.1	14.4	-0.8	11.9	-0.8	25.3	0.000362	0.0275294
ENSG00000104852	SNRNP70	small nuclear ribonucleoprotein 70kDa (U1)	nucleus|nucleoplasm|spliceosomal complex|U1 snRNP|nuclear speck|	mRNA splicing, via spliceosome|mRNA splicing, via spliceosome|mRNA splicing, via spliceosome|mRNA processing|RNA splicing|gene expression|regulation of RNA splicing|	nucleotide binding|RNA binding|protein binding|poly(A) RNA binding|	2.5	24	1.6	3.16	2.4	25.2	0.000378	0.0286401
ENSG00000224838	FKSG52	N/A	None	None	None	-1.8	9.07	-2.4	17.6	-2.3	25.1	0.000391	0.0290884
ENSG00000145191	EIF2B5	eukaryotic translation initiation factor 2B, subunit 5 epsilon, 82kDa	nucleus|cytoplasm|cytosol|eukaryotic translation initiation factor 2B complex|	ovarian follicle development|translation|translational initiation|translational initiation|response to heat|response to heat|response to heat|response to glucose|gene expression|astrocyte development|oligodendrocyte development|negative regulation of translational initiation in response to stress|response to endoplasmic reticulum stress|cellular response to drug|myelination|response to peptide ho…	translation initiation factor activity|translation initiation factor activity|guanyl-nucleotide exchange factor activity|guanyl-nucleotide exchange factor activity|guanyl-nucleotide exchange factor activity|protein binding|translation initiation factor binding|	-2.5	22.1	-1.3	6.17	-2.4	25.1	0.000391	0.0290884
ENSG00000126261	UBA2	ubiquitin-like modifier activating enzyme 2	nucleoplasm|cytosol|SUMO activating enzyme complex|	protein sumoylation|protein sumoylation|protein sumoylation|SMT3-dependent protein catabolic process|positive regulation of catalytic activity|post-translational protein modification|cellular protein metabolic process|	protein binding|ATP binding|enzyme activator activity|transcription factor binding|ligase activity|SUMO activating enzyme activity|SUMO activating enzyme activity|metal ion binding|protein heterodimerization activity|	-2	19	-1.2	9.02	-1.4	25.1	0.000391	0.0290884
ENSG00000122026	RPL21	ribosomal protein L21	nucleolus|cytoplasm|cytosol|membrane|cytosolic large ribosomal subunit|	nuclear-transcribed mRNA catabolic process, nonsense-mediated decay|translation|translation|translational initiation|translational elongation|translational termination|SRP-dependent cotranslational protein targeting to membrane|gene expression|viral process|RNA metabolic process|mRNA metabolic process|viral life cycle|viral transcription|cellular protein metabolic process|	RNA binding|structural constituent of ribosome|poly(A) RNA binding|	-1.5	19.9	-1.2	5.92	-1.3	25.1	0.000391	0.0290884
ENSG00000145388	METTL14	methyltransferase like 14	nucleus|MIS complex|	stem cell maintenance|mRNA destabilization|mRNA methylation|	RNA binding|mRNA (2'-O-methyladenosine-N6-)-methyltransferase activity|	1.4	12.1	1.2	13.7	1.3	25.1	0.000391	0.0290884
ENSG00000198554	WDHD1	WD repeat and HMG-box DNA binding protein 1	chromosome, centromeric region|nucleus|nucleoplasm|cytoplasm|	RNA processing|regulation of chromosome organization|heterochromatin maintenance|	DNA binding|chromatin binding|RNA binding|protein binding|RNA polymerase binding|	-0.9	20.4	-0.9	4.99	-0.9	25	0.000407	0.0301694
ENSG00000084463	WBP11	WW domain binding protein 11	nucleus|cytoplasm|nuclear speck|	rRNA processing|mRNA processing|RNA splicing|regulation of catalytic activity|	single-stranded DNA binding|protein binding|protein phosphatase type 1 regulator activity|poly(A) RNA binding|WW domain binding|	-1.2	7.92	-2.3	20.1	-1.9	24.9	0.000421	0.0308728
ENSG00000115947	ORC4	origin recognition complex, subunit 4	origin recognition complex|nucleus|nucleoplasm|nuclear origin of replication recognition complex|	G1/S transition of mitotic cell cycle|mitotic cell cycle|DNA replication|DNA replication initiation|	nucleotide binding|DNA replication origin binding|protein binding|ATP binding|nucleoside-triphosphatase activity|	-1.3	10	-1.5	15.6	-1.4	24.9	0.000421	0.0308728
ENSG00000204628	GNB2L1	guanine nucleotide binding protein (G protein), beta polypeptide 2-like 1	phagocytic cup|nucleus|cytoplasm|mitochondrion|cytosol|cytoskeleton|small ribosomal subunit|dendrite|midbody|neuronal cell body|perikaryon|perinuclear region of cytoplasm|extracellular vesicular exosome|	positive regulation of protein phosphorylation|activation of cysteine-type endopeptidase activity involved in apoptotic process|cell cycle|gastrulation|negative regulation of gene expression|viral process|negative regulation of translation|negative regulation of Wnt signaling pathway|negative regulation of cell growth|positive regulation of cell migration|positive regulation of cAMP catabolic pro…	protein kinase C binding|receptor binding|protein binding|ion channel inhibitor activity|cysteine-type endopeptidase activator activity involved in apoptotic process|enzyme binding|protein phosphatase binding|protein tyrosine kinase inhibitor activity|receptor tyrosine kinase binding|protein complex scaffold|SH2 domain binding|protein homodimerization activity|poly(A) RNA binding|	1.4	10.8	1.1	14.7	1.4	24.9	0.000421	0.0308728
ENSG00000115946	PNO1	partner of NOB1 homolog (S. cerevisiae)	nucleus|nucleolus|	None	poly(A) RNA binding|	-1.8	11.6	-2.1	13.8	-1.9	24.8	0.000437	0.0315948
ENSG00000131652	THOC6	THO complex 6 homolog (Drosophila)	transcription export complex|THO complex|THO complex part of transcription export complex|nucleus|nuclear speck|	mRNA processing|mRNA export from nucleus|apoptotic process|central nervous system development|RNA splicing|negative regulation of apoptotic process|viral mRNA export from host cell nucleus|	RNA binding|	-1.2	17.5	-1.4	7.88	-1.2	24.8	0.000437	0.0315948
ENSG00000151923	TIAL1	TIA1 cytotoxic granule-associated RNA binding protein-like 1	nucleus|cytoplasm|lysosome|cytoplasmic stress granule|extracellular vesicular exosome|	regulation of transcription from RNA polymerase II promoter|apoptotic process|defense response|germ cell development|positive regulation of cell proliferation|stem cell division|	nucleotide binding|RNA binding|AU-rich element binding|poly(A) RNA binding|	-1	17.2	-0.8	8.3	-1	24.8	0.000437	0.0315948
ENSG00000071082	RPL31	ribosomal protein L31	cytosol|membrane|cytosolic large ribosomal subunit|extracellular vesicular exosome|	nuclear-transcribed mRNA catabolic process, nonsense-mediated decay|translation|translation|translational initiation|translational elongation|translational termination|SRP-dependent cotranslational protein targeting to membrane|gene expression|viral process|RNA metabolic process|mRNA metabolic process|viral life cycle|viral transcription|cellular protein metabolic process|	RNA binding|structural constituent of ribosome|poly(A) RNA binding|	1.1	15.2	1.7	10.8	1.2	24.8	0.000437	0.0315948
ENSG00000155329	ZCCHC10	zinc finger, CCHC domain containing 10	None	None	nucleic acid binding|zinc ion binding|	-1.1	13	-2.1	14.5	-1.2	24.7	0.000453	0.0322967
ENSG00000105640	RPL18A	ribosomal protein L18a	cytosol|membrane|cytosolic large ribosomal subunit|	nuclear-transcribed mRNA catabolic process, nonsense-mediated decay|translation|translation|translational initiation|translational elongation|translational termination|SRP-dependent cotranslational protein targeting to membrane|gene expression|viral process|RNA metabolic process|mRNA metabolic process|viral life cycle|viral transcription|cellular protein metabolic process|	RNA binding|structural constituent of ribosome|poly(A) RNA binding|	0.7	17	1.8	12.8	0.7	24.7	0.000453	0.0322967
ENSG00000168769	TET2	tet methylcytosine dioxygenase 2	None	kidney development|5-methylcytosine catabolic process|protein O-linked glycosylation|protein O-linked glycosylation|cell cycle|post-embryonic development|myeloid cell differentiation|positive regulation of transcription from RNA polymerase II promoter|oxidation-reduction process|DNA demethylation|histone H3-K4 trimethylation|	DNA binding|protein binding|ferrous iron binding|zinc ion binding|methylcytosine dioxygenase activity|methylcytosine dioxygenase activity|methylcytosine dioxygenase activity|	2.5	21.8	2.1	3.95	2.5	24.7	0.000453	0.0322967
ENSG00000080603	SRCAP	Snf2-related CREBBP activator protein	nucleus|Golgi apparatus|protein complex|	transcription, DNA-templated|regulation of transcription from RNA polymerase II promoter|viral process|histone acetylation|	DNA binding|transcription coactivator activity|helicase activity|histone acetyltransferase activity|ATP binding|	-0.8	12.5	-1	13	-0.9	24.5	0.000476	0.0334716
ENSG00000115053	NCL	nucleolin	nucleus|nucleoplasm|nucleolus|cell cortex|membrane|ribonucleoprotein complex|cytoplasmic ribonucleoprotein granule|extracellular vesicular exosome|	angiogenesis|positive regulation of transcription of nuclear large rRNA transcript from RNA polymerase I promoter|	nucleotide binding|RNA binding|protein binding|protein C-terminus binding|telomeric DNA binding|identical protein binding|poly(A) RNA binding|	0.6	9.26	1.8	19.1	1.2	24.5	0.000476	0.0334716
ENSG00000146278	PNRC1	proline-rich nuclear receptor coactivator 1	nucleus|	transcription, DNA-templated|regulation of transcription, DNA-templated|	protein binding|	2.5	26.8	0.5	1.3	2.4	24.4	0.000486	0.0339423
ENSG00000167526	RPL13	ribosomal protein L13	nucleus|nucleolus|cytoplasm|cytosol|membrane|cytosolic large ribosomal subunit|cytosolic ribosome|	nuclear-transcribed mRNA catabolic process, nonsense-mediated decay|translation|translation|translational initiation|translational elongation|translational termination|SRP-dependent cotranslational protein targeting to membrane|gene expression|viral process|RNA metabolic process|mRNA metabolic process|viral life cycle|viral transcription|cellular protein metabolic process|	RNA binding|structural constituent of ribosome|protein binding|poly(A) RNA binding|	0.6	6.56	1.3	21.2	1.2	24.4	0.000486	0.0339423
ENSG00000103363	TCEB2	transcription elongation factor B (SIII), polypeptide 2 (18kDa, elongin B)	nucleoplasm|cytosol|Cul2-RING ubiquitin ligase complex|Cul5-RING ubiquitin ligase complex|extracellular vesicular exosome|elongin complex|	transcription from RNA polymerase II promoter|transcription elongation from RNA polymerase II promoter|protein complex assembly|gene expression|viral process|protein ubiquitination|positive regulation of viral transcription|regulation of transcription from RNA polymerase II promoter in response to hypoxia|cellular response to hypoxia|	protein binding|ubiquitin protein ligase binding|	-2.1	5.07	-1.9	20	-2	24.3	0.000497	0.0341301
ENSG00000198730	CTR9	CTR9, Paf1/RNA polymerase II complex component	Cdc73/Paf1 complex|nuclear speck|transcriptionally active chromatin|	negative regulation of transcription from RNA polymerase II promoter|endodermal cell fate commitment|transcription, DNA-templated|JAK-STAT cascade|histone monoubiquitination|Wnt signaling pathway|stem cell maintenance|positive regulation of transcription elongation from RNA polymerase II promoter|histone H2B ubiquitination|negative regulation of myeloid cell differentiation|positive regulation of…	protein binding|SH2 domain binding|	-1.9	23	-1	3.86	-1.8	24.3	0.000497	0.0341301
ENSG00000153922	CHD1	chromodomain helicase DNA binding protein 1	nucleus|cytoplasm|	chromatin remodeling|transcription, DNA-templated|regulation of transcription from RNA polymerase II promoter|DNA duplex unwinding|	DNA binding|ATP-dependent DNA helicase activity|protein binding|ATP binding|methylated histone binding|	-0.6	14.5	-0.6	10.2	-0.6	24.3	0.000497	0.0341301
ENSG00000103035	PSMD7	proteasome (prosome, macropain) 26S subunit, non-ATPase, 7	proteasome complex|nucleus|nucleoplasm|cytosol|proteasome regulatory particle|membrane|extracellular vesicular exosome|	G1/S transition of mitotic cell cycle|protein polyubiquitination|mitotic cell cycle|antigen processing and presentation of peptide antigen via MHC class I|antigen processing and presentation of exogenous peptide antigen via MHC class I, TAP-dependent|regulation of cellular amino acid metabolic process|apoptotic process|DNA damage response, signal transduction by p53 class mediator resulting in ce…	protein binding|	0.7	18.1	1.1	7.55	0.9	24.3	0.000497	0.0341301
ENSG00000166197	NOLC1	nucleolar and coiled-body phosphoprotein 1	nucleolus|cytoplasm|Cajal body|	rRNA processing|nucleolus organization|cell cycle|mitotic nuclear division|	protein binding|ATP binding|GTP binding|poly(A) RNA binding|	-0.7	11.8	-1.1	15.4	-0.9	24.2	0.000515	0.0351312
ENSG00000172053	QARS	glutaminyl-tRNA synthetase	cytoplasm|mitochondrial matrix|cytosol|	tRNA aminoacylation for protein translation|glutaminyl-tRNA aminoacylation|gene expression|	glutamine-tRNA ligase activity|ATP binding|	2.2	19.7	1.6	6.12	2	24.2	0.000515	0.0351312
ENSG00000160949	TONSL	tonsoku-like, DNA repair protein	nucleus|DNA replication factor A complex|cytoplasm|FACT complex|MCM complex|nuclear replication fork|	double-strand break repair via homologous recombination|replication fork processing|cytoplasmic sequestering of transcription factor|regulation of RNA biosynthetic process|	transcription corepressor activity|protein binding|histone binding|	-1.8	20.8	-2.1	4.22	-1.9	24.1	0.000536	0.0360842
ENSG00000145743	FBXL17	F-box and leucine-rich repeat protein 17	None	None	None	-0.5	8.96	-1.5	21.6	-1.4	24.1	0.000536	0.0360842
ENSG00000268942	CKS1B	CDC28 protein kinase regulatory subunit 1B	nucleoplasm|	regulation of cyclin-dependent protein serine/threonine kinase activity|G1/S transition of mitotic cell cycle|mitotic cell cycle|cell proliferation|cell division|	protein binding|cyclin-dependent protein serine/threonine kinase regulator activity|	-1.8	16.7	-1.1	9.75	-1.8	24.1	0.000536	0.0360842
ENSG00000143319	ISG20L2	interferon stimulated exonuclease gene 20kDa-like 2	nucleolus|	ribosome biogenesis|nucleic acid phosphodiester bond hydrolysis|	exonuclease activity|protein binding|poly(A) RNA binding|	0.8	14.4	1.5	13.5	1.1	24.1	0.000536	0.0360842
ENSG00000145386	CCNA2	cyclin A2	female pronucleus|male pronucleus|nucleus|nucleoplasm|cytoplasm|	regulation of cyclin-dependent protein serine/threonine kinase activity|G2/M transition of mitotic cell cycle|mitotic cell cycle|mitotic nuclear division|mitotic G2 DNA damage checkpoint|Ras protein signal transduction|regulation of G2/M transition of mitotic cell cycle|organ regeneration|response to estradiol|response to glucagon|positive regulation of transcription, DNA-templated|positive regul…	protein binding|protein kinase binding|	-1.8	19	-1.9	5.41	-1.9	24	0.000555	0.0371199
ENSG00000130713	EXOSC2	exosome component 2	exosome (RNase complex)|nucleus|nucleolus|cytoplasm|cytosol|	nuclear-transcribed mRNA catabolic process, deadenylation-dependent decay|rRNA processing|gene expression|RNA metabolic process|mRNA metabolic process|positive regulation of cell growth|exonucleolytic nuclear-transcribed mRNA catabolic process involved in deadenylation-dependent decay|RNA phosphodiester bond hydrolysis, exonucleolytic|	3'-5'-exoribonuclease activity|protein binding|7S RNA binding|	-0.7	13.6	-0.9	11.3	-0.8	24	0.000555	0.0371199
ENSG00000035687	ADSS	adenylosuccinate synthase	cytoplasm|cytosol|plasma membrane|	immune system process|purine nucleobase metabolic process|AMP biosynthetic process|AMP biosynthetic process|GTP catabolic process|aspartate metabolic process|purine ribonucleoside monophosphate biosynthetic process|response to purine-containing compound|'de novo' AMP biosynthetic process|small molecule metabolic process|IMP metabolic process|nucleobase-containing small molecule metabolic process|…	magnesium ion binding|adenylosuccinate synthase activity|adenylosuccinate synthase activity|protein binding|GTP binding|phosphate ion binding|	-1	17.1	-1.3	7.39	-1.2	23.9	0.000572	0.0378867
ENSG00000100811	YY1	YY1 transcription factor	nucleus|transcription factor complex|nuclear matrix|Ino80 complex|PcG protein complex|	negative regulation of transcription from RNA polymerase II promoter|double-strand break repair via homologous recombination|transcription, DNA-templated|regulation of transcription from RNA polymerase II promoter|RNA localization|cellular response to DNA damage stimulus|spermatogenesis|anterior/posterior pattern specification|response to UV-C|cell differentiation|cellular response to UV|response…	four-way junction DNA binding|RNA polymerase II core promoter proximal region sequence-specific DNA binding transcription factor activity involved in negative regulation of transcription|DNA binding|sequence-specific DNA binding transcription factor activity|transcription coactivator activity|transcription corepressor activity|RNA binding|protein binding|zinc ion binding|transcription regulatory …	-0.5	9.55	-1.1	18.4	-0.7	23.9	0.000572	0.0378867
ENSG00000170855	TRIAP1	TP53 regulated inhibitor of apoptosis 1	mitochondrion|mitochondrial intermembrane space|protein complex|perinuclear region of cytoplasm|	DNA damage response, signal transduction by p53 class mediator resulting in cell cycle arrest|phospholipid transport|DNA damage response, signal transduction by p53 class mediator|cellular response to UV|negative regulation of apoptotic process|negative regulation of cysteine-type endopeptidase activity involved in apoptotic process|positive regulation of transcription from RNA polymerase II prom…	p53 binding|protein binding|phosphatidic acid transporter activity|	2.4	22.2	1.1	5.65	2.4	23.8	0.00059	0.0388284
ENSG00000177082	WDR73	WD repeat domain 73	None	None	None	0.4	6.44	2.9	26.3	2.8	23.8	0.00059	0.0388284
ENSG00000164615	CAMLG	calcium modulating ligand	endoplasmic reticulum|membrane|integral component of membrane|	receptor recycling|defense response|signal transduction|epidermal growth factor receptor signaling pathway|viral process|	protein binding|cell adhesion molecule binding|	-2.9	21.5	-1.6	4.98	-2.8	23.7	0.00061	0.0396365
ENSG00000076201	PTPN23	protein tyrosine phosphatase, non-receptor type 23	nucleus|cytoplasm|endosome|early endosome|cytoplasmic membrane-bounded vesicle|ciliary basal body|extracellular vesicular exosome|	protein transport|regulation of cell migration|peptidyl-tyrosine dephosphorylation|ubiquitin-dependent protein catabolic process via the multivesicular body sorting pathway|cilium morphogenesis|	protein tyrosine phosphatase activity|protein binding|	2.5	23	0.8	8.05	2.4	23.7	0.00061	0.0396365
ENSG00000100726	TELO2	telomere maintenance 2	chromosome, telomeric region|intracellular|nucleus|cytoplasm|membrane|TORC1 complex|TORC2 complex|	regulation of TOR signaling|	protein binding|protein complex binding|protein complex scaffold|	0.7	15.8	1.7	9.84	0.9	23.7	0.00061	0.0396365
ENSG00000115524	SF3B1	splicing factor 3b, subunit 1, 155kDa	nucleus|nucleoplasm|spliceosomal complex|U12-type spliceosomal complex|nuclear speck|intracellular membrane-bounded organelle|catalytic step 2 spliceosome|	RNA splicing, via transesterification reactions|mRNA splicing, via spliceosome|mRNA splicing, via spliceosome|mRNA splicing, via spliceosome|RNA splicing|anterior/posterior pattern specification|gene expression|	chromatin binding|protein binding|poly(A) RNA binding|	-2	8.61	-1.9	15.4	-1.9	23.6	0.000634	0.0405543
ENSG00000128829	EIF2AK4	eukaryotic translation initiation factor 2 alpha kinase 4	cytosolic ribosome|	regulation of translational initiation|protein phosphorylation|cellular response to starvation|negative regulation of translation|endoplasmic reticulum unfolded protein response|regulation of translational initiation in response to stress|	protein serine/threonine kinase activity|eukaryotic translation initiation factor 2alpha kinase activity|ATP binding|protein homodimerization activity|	-1.3	23.9	-0.6	2.52	-1.2	23.6	0.000634	0.0405543
ENSG00000165609	NUDT5	nudix (nucleoside diphosphate linked moiety X)-type motif 5	intracellular|nucleus|cytosol|extracellular vesicular exosome|	nucleotide metabolic process|ribonucleoside diphosphate catabolic process|D-ribose catabolic process|nucleobase-containing small molecule catabolic process|small molecule metabolic process|nucleobase-containing small molecule metabolic process|	magnesium ion binding|nucleoside-diphosphatase activity|ADP-sugar diphosphatase activity|snoRNA binding|ADP-ribose diphosphatase activity|	-1	18.6	-0.6	6.51	-0.9	23.6	0.000634	0.0405543
ENSG00000139350	NEDD1	neural precursor cell expressed, developmentally down-regulated 1	centrosome|cytosol|	G2/M transition of mitotic cell cycle|mitotic cell cycle|mitotic nuclear division|	None	1	22.9	0.5	2.29	0.9	23.6	0.000634	0.0405543
ENSG00000177731	FLII	flightless I homolog (Drosophila)	nucleus|cytoplasm|microtubule organizing center|focal adhesion|	transcription, DNA-templated|regulation of transcription, DNA-templated|muscle contraction|multicellular organismal development|	actin binding|protein binding|	0.9	15	0.9	8.94	0.9	23.6	0.000634	0.0405543
ENSG00000108518	PFN1	profilin 1	nucleus|cytosol|cytoskeleton|membrane|neuron projection|synapse|extracellular vesicular exosome|blood microparticle|	neural tube closure|platelet degranulation|blood coagulation|cell death|positive regulation of epithelial cell migration|actin cytoskeleton organization|platelet activation|negative regulation of actin filament polymerization|positive regulation of actin filament polymerization|negative regulation of actin filament bundle assembly|positive regulation of ATPase activity|positive regulation of tran…	adenyl-nucleotide exchange factor activity|actin binding|receptor binding|protein binding|phosphatidylinositol-4,5-bisphosphate binding|Rho GTPase binding|poly(A) RNA binding|proline-rich region binding|	-2.5	24.5	-1.2	1.45	-2.5	23.5	0.000654	0.0415746
ENSG00000259063	DUX4L5	double homeobox 4 like 5	None	None	None	-0.6	11.6	-1.1	13.9	-1	23.4	0.000677	0.0426406
ENSG00000020426	MNAT1	MNAT CDK-activating kinase assembly factor 1	nucleus|nucleoplasm|holo TFIIH complex|cytoplasm|	regulation of cyclin-dependent protein serine/threonine kinase activity|G1/S transition of mitotic cell cycle|G2/M transition of mitotic cell cycle|mitotic cell cycle|nucleotide-excision repair, DNA damage removal|ATP catabolic process|DNA repair|transcription-coupled nucleotide-excision repair|nucleotide-excision repair|regulation of transcription from RNA polymerase II promoter|transcription fr…	protein binding|DNA-dependent ATPase activity|zinc ion binding|RNA polymerase II carboxy-terminal domain kinase activity|protein N-terminus binding|	1.2	9.52	1.1	14.3	1.1	23.4	0.000677	0.0426406
ENSG00000183018	SPNS2	spinster homolog 2 (Drosophila)	integral component of membrane|	B cell homeostasis|regulation of humoral immune response|sphingosine-1-phosphate signaling pathway|sphingolipid metabolic process|lipid transport|T cell homeostasis|regulation of eye pigmentation|lymph node development|transmembrane transport|bone development|lymphocyte migration|	sphingolipid transporter activity|	1.9	19.9	1.8	3.96	1.9	23.4	0.000677	0.0426406
ENSG00000148840	PPRC1	peroxisome proliferator-activated receptor gamma, coactivator-related 1	nucleus|	transcription, DNA-templated|regulation of transcription, DNA-templated|	nucleotide binding|poly(A) RNA binding|	-1.1	19.7	-2.3	6.61	-1.1	23.3	0.000706	0.0440617
ENSG00000053372	MRTO4	mRNA turnover 4 homolog (S. cerevisiae)	nucleus|nucleolus|nuclear membrane|	ribosome biogenesis|	poly(A) RNA binding|	0.8	12.1	0.8	11.6	0.8	23.3	0.000706	0.0440617
ENSG00000131473	ACLY	ATP citrate lyase	nucleus|cytoplasm|mitochondrion|cytosol|plasma membrane|citrate lyase complex|membrane|extracellular vesicular exosome|	citrate metabolic process|energy reserve metabolic process|ATP catabolic process|lipid biosynthetic process|coenzyme A metabolic process|triglyceride biosynthetic process|positive regulation of cellular metabolic process|long-chain fatty-acyl-CoA biosynthetic process|cellular lipid metabolic process|cellular carbohydrate metabolic process|small molecule metabolic process|	ATP citrate synthase activity|succinate-CoA ligase (ADP-forming) activity|protein binding|ATP binding|metal ion binding|cofactor binding|	0.6	17.3	1.8	10.8	0.7	23.3	0.000706	0.0440617
ENSG00000105618	PRPF31	pre-mRNA processing factor 31	nucleus|U2-type spliceosomal complex|U4 snRNP|U4atac snRNP|Cajal body|nuclear speck|U4/U6 x U5 tri-snRNP complex|MLL1 complex|	spliceosomal tri-snRNP complex assembly|spliceosomal tri-snRNP complex assembly|mRNA splicing, via spliceosome|mRNA splicing, via spliceosome|	protein binding|ribonucleoprotein complex binding|poly(A) RNA binding|snRNP binding|	-1.3	17.9	-1.8	6.61	-1.4	23.2	0.000735	0.0451849
ENSG00000088356	PDRG1	p53 and DNA-damage regulated 1	cytoplasm|prefoldin complex|	protein folding|	unfolded protein binding|	-2.3	8.9	-1.6	16.7	-2.2	23.2	0.000735	0.0451849
ENSG00000162368	CMPK1	cytidine monophosphate (UMP-CMP) kinase 1, cytosolic	nucleus|nucleolus|cytoplasm|cytosol|extracellular vesicular exosome|	nucleoside diphosphate phosphorylation|UMP biosynthetic process|UDP biosynthetic process|dUDP biosynthetic process|dCDP biosynthetic process|nucleoside triphosphate biosynthetic process|pyrimidine ribonucleotide biosynthetic process|nucleobase-containing small molecule interconversion|phthalate metabolic process|ovulation cycle process|small molecule metabolic process|CDP biosynthetic process|nuc…	cytidylate kinase activity|nucleoside diphosphate kinase activity|uridine kinase activity|ATP binding|UMP kinase activity|	-0.6	13.9	-1.2	14	-0.9	23.2	0.000735	0.0451849
ENSG00000171314	PGAM1	phosphoglycerate mutase 1 (brain)	cytoplasm|cytosol|cytosol|membrane|extracellular vesicular exosome|	carbohydrate metabolic process|glucose metabolic process|gluconeogenesis|glycolytic process|glycolytic process|regulation of glycolytic process|dephosphorylation|regulation of pentose-phosphate shunt|small molecule metabolic process|respiratory burst|	bisphosphoglycerate mutase activity|bisphosphoglycerate 2-phosphatase activity|phosphoglycerate mutase activity|phosphoglycerate mutase activity|phosphoglycerate mutase activity|protein binding|protein kinase binding|	-1.2	13.3	-1.1	10.5	-1.2	23.2	0.000735	0.0451849
ENSG00000141428	C18ORF21	chromosome 18 open reading frame 21	None	None	None	1.2	6.41	2.4	20.5	2.4	23.2	0.000735	0.0451849
ENSG00000182173	TSEN54	TSEN54 tRNA splicing endonuclease subunit	nucleolus|	tRNA splicing, via endonucleolytic cleavage and ligation|mRNA processing|	None	0.6	6.54	1.2	18.7	1	23.1	0.000763	0.0467662
ENSG00000161800	RACGAP1	Rac GTPase activating protein 1	acrosomal vesicle|nucleus|cytosol|microtubule|midbody|extrinsic component of cytoplasmic side of plasma membrane|cleavage furrow|spindle midzone|extracellular vesicular exosome|mitotic spindle|mitotic spindle|centralspindlin complex|	mitotic cytokinesis|mitotic cytokinesis|actomyosin contractile ring assembly|microtubule-based movement|cytokinesis, initiation of separation|small GTPase mediated signal transduction|spermatogenesis|neuroblast proliferation|blood coagulation|sulfate transport|embryo development|antigen processing and presentation of exogenous peptide antigen via MHC class II|positive regulation of cytokinesis|po…	GTPase activator activity|GTPase activator activity|protein binding|phosphatidylinositol-3,4,5-trisphosphate binding|microtubule binding|protein kinase binding|alpha-tubulin binding|gamma-tubulin binding|metal ion binding|beta-tubulin binding|	-1.3	11.4	-1.3	12	-1.3	23	0.000785	0.047268
ENSG00000189007	ADAT2	adenosine deaminase, tRNA-specific 2	None	tRNA wobble adenosine to inosine editing|	tRNA-specific adenosine deaminase activity|zinc ion binding|	-0.9	22.8	-0.4	2.4	-0.7	23	0.000785	0.047268
ENSG00000108953	YWHAE	tyrosine 3-monooxygenase/tryptophan 5-monooxygenase activation protein, epsilon	mitochondrion|cytosol|kinesin complex|membrane|cytoplasmic vesicle membrane|melanosome|extracellular vesicular exosome|	G2/M transition of mitotic cell cycle|mitotic cell cycle|neuron migration|regulation of heart rate by hormone|protein targeting|apoptotic process|viral process|substantia nigra development|hippocampus development|cerebral cortex development|hippo signaling|intracellular signal transduction|regulation of cysteine-type endopeptidase activity involved in apoptotic process|neurotrophin TRK receptor s…	protein binding|potassium channel regulator activity|enzyme binding|protein domain specific binding|MHC class II protein complex binding|histone deacetylase binding|ion channel binding|poly(A) RNA binding|protein heterodimerization activity|phosphoserine binding|phosphoprotein binding|	1.1	14.6	1.1	8.82	1.1	23	0.000785	0.047268
ENSG00000146731	CCT6A	chaperonin containing TCP1, subunit 6A (zeta 1)	acrosomal vesicle|zona pellucida receptor complex|cytoplasm|cytosol|chaperonin-containing T-complex|microtubule|cell body|extracellular vesicular exosome|	protein folding|binding of sperm to zona pellucida|cellular protein metabolic process|'de novo' posttranslational protein folding|	ATP binding|poly(A) RNA binding|unfolded protein binding|	1.3	8.45	1.2	15.1	1.2	23	0.000785	0.047268
ENSG00000090316	MAEA	macrophage erythroblast attacher	nucleus|spindle|actomyosin contractile ring|cytoskeleton|integral component of plasma membrane|nuclear matrix|	cytoskeleton organization|cell cycle|cell adhesion|regulation of mitotic cell cycle|negative regulation of myeloid cell apoptotic process|erythrocyte maturation|enucleate erythrocyte development|cell division|	actin binding|	-0.8	14.5	-1.3	9.5	-1.1	22.9	0.00081	0.0482079
ENSG00000105518	TMEM205	transmembrane protein 205	integral component of membrane|extracellular vesicular exosome|	None	None	2.4	25.6	0.4	1.02	2.4	22.9	0.00081	0.0482079
ENSG00000134690	CDCA8	cell division cycle associated 8	chromosome, centromeric region|nucleus|nucleolus|spindle|cytosol|chromocenter|midbody|chromosome passenger complex|protein complex|intercellular bridge|	mitotic metaphase|mitotic cell cycle|mitotic nuclear division|chromosome organization|	protein binding|	0.9	15.1	1.2	8.76	1	22.9	0.00081	0.0482079
ENSG00000104884	ERCC2	excision repair cross-complementation group 2	nucleus|nucleoplasm|holo TFIIH complex|holo TFIIH complex|cytoplasm|spindle|cyclin-dependent protein kinase activating kinase holoenzyme complex|MMXD complex|	nucleotide-excision repair, DNA damage removal|response to hypoxia|in utero embryonic development|ATP catabolic process|ATP catabolic process|ATP catabolic process|DNA repair|transcription-coupled nucleotide-excision repair|transcription-coupled nucleotide-excision repair|nucleotide-excision repair|nucleotide-excision repair|nucleotide-excision repair|transcription from RNA polymerase I promoter|…	DNA binding|ATP-dependent DNA helicase activity|protein kinase activity|protein binding|ATP binding|protein C-terminus binding|DNA-dependent ATPase activity|DNA-dependent ATPase activity|RNA polymerase II carboxy-terminal domain kinase activity|5'-3' DNA helicase activity|metal ion binding|protein N-terminus binding|4 iron, 4 sulfur cluster binding|	1	10.1	1.7	15.2	1.5	22.9	0.00081	0.0482079
ENSG00000109805	NCAPG	non-SMC condensin I complex, subunit G	condensin complex|nucleus|cytoplasm|centrosome|cytosol|actin cytoskeleton|membrane|	mitotic cell cycle|mitotic chromosome condensation|mitotic chromosome condensation|	protein binding|	-0.9	13.2	-2.6	14.4	-1.1	22.8	0.000839	0.0495034
ENSG00000163660	CCNL1	cyclin L1	nucleus|nuclear speck|	regulation of cyclin-dependent protein serine/threonine kinase activity|transcription, DNA-templated|regulation of transcription, DNA-templated|RNA processing|	protein kinase binding|	-1.3	21.1	-0.7	3.89	-1.2	22.8	0.000839	0.0495034

## Sheet: Hits_FDR0.05_Actin Control
GeneID	Symbol	GeneInfo	Localization	Process	Function	casTLE.Effect.1	casTLE.Score.1	casTLE.Effect.2	casTLE.Score.2	Combo.casTLE.Effect	Combo.casTLE.Score	casTLE.p.value	adjusted_pvalue
ENSG00000204842	ATXN2	ataxin 2	nucleus|cytoplasm|Golgi apparatus|trans-Golgi network|polysome|cytoplasmic stress granule|membrane|ribonucleoprotein complex|perinuclear region of cytoplasm|	negative regulation of receptor internalization|regulation of translation|cell death|RNA metabolic process|cerebellar Purkinje cell differentiation|cytoplasmic mRNA processing body assembly|stress granule assembly|negative regulation of multicellular organism growth|neuron projection morphogenesis|homeostasis of number of cells|RNA transport|neuromuscular process|	RNA binding|epidermal growth factor receptor binding|protein binding|protein C-terminus binding|poly(A) RNA binding|	2.4	88.4	2.2	68.9	2.4	156	1e-05	0.00603912
ENSG00000070761	C16ORF80	N/A	None	None	None	2.7	57	4	78	2.8	131	1e-05	0.00603912
ENSG00000104859	CLASRP	CLK4-associating serine/arginine rich protein	nucleus|	mRNA processing|RNA splicing|	None	2	62.8	1.8	39.2	1.9	101	1e-05	0.00603912
ENSG00000159086	PAXBP1	PAX3 and PAX7 binding protein 1	nucleus|cytosol|	transcription, DNA-templated|muscle organ development|regulation of satellite cell proliferation|positive regulation of histone methylation|positive regulation of transcription from RNA polymerase II promoter|positive regulation of myoblast proliferation|	DNA binding|sequence-specific DNA binding transcription factor activity|transcription factor binding|	1.6	44.9	2.4	56.5	2	98.2	1e-05	0.00603912
ENSG00000198176	TFDP1	transcription factor Dp-1	nucleoplasm|transcription factor complex|	G1/S transition of mitotic cell cycle|mitotic cell cycle|transcription, DNA-templated|regulation of transcription from RNA polymerase II promoter|transcription initiation from RNA polymerase II promoter|apoptotic process|transforming growth factor beta receptor signaling pathway|Notch signaling pathway|cell proliferation|gene expression|positive regulation of transcription from RNA polymerase II …	DNA binding|sequence-specific DNA binding transcription factor activity|transcription coactivator activity|protein binding|transcription factor binding|protein domain specific binding|	-4.1	65.5	-2.5	31.6	-2.5	94.1	1e-05	0.00603912
ENSG00000161654	LSM12	LSM12 homolog (S. cerevisiae)	None	None	None	2.4	48.7	1.5	39.1	1.5	86.4	1e-05	0.00603912
ENSG00000172269	DPAGT1	dolichyl-phosphate (UDP-N-acetylglucosamine) N-acetylglucosaminephosphotransferase 1 (GlcNAc-1-P transferase)	endoplasmic reticulum membrane|endoplasmic reticulum membrane|membrane|integral component of membrane|integral component of endoplasmic reticulum membrane|integral component of endoplasmic reticulum membrane|intracellular membrane-bounded organelle|	UDP-N-acetylglucosamine metabolic process|protein N-linked glycosylation|dolichol-linked oligosaccharide biosynthetic process|protein N-linked glycosylation via asparagine|dolichol biosynthetic process|post-translational protein modification|cellular protein metabolic process|protein oligomerization|	UDP-N-acetylglucosamine-dolichyl-phosphate N-acetylglucosaminephosphotransferase activity|UDP-N-acetylglucosamine-dolichyl-phosphate N-acetylglucosaminephosphotransferase activity|phospho-N-acetylmuramoyl-pentapeptide-transferase activity|transferase activity, transferring glycosyl groups|	2.8	67.7	1.9	15.6	2.5	80.8	1e-05	0.00603912
ENSG00000132424	PNISR	PNN-interacting serine/arginine-rich protein	nucleus|cytoplasm|nuclear speck|	None	poly(A) RNA binding|	2	47.6	1.7	32.4	1.9	78.7	1e-05	0.00603912
ENSG00000075624	ACTB	actin, beta	nuclear chromatin|extracellular space|nucleoplasm|cytoplasm|cytosol|cytoskeleton|postsynaptic density|membrane|axon|ribonucleoprotein complex|cortical cytoskeleton|NuA4 histone acetyltransferase complex|cytoplasmic ribonucleoprotein granule|protein complex|extracellular vesicular exosome|MLL5-L complex|blood microparticle|	retina homeostasis|chromatin organization|protein folding|cellular component movement|axon guidance|blood coagulation|substantia nigra development|cell junction assembly|adherens junction organization|Fc-gamma receptor signaling pathway involved in phagocytosis|ATP-dependent chromatin remodeling|cellular protein metabolic process|innate immune response|cell-cell junction organization|'de novo' po…	RNA polymerase II core promoter proximal region sequence-specific DNA binding|RNA polymerase II distal enhancer sequence-specific DNA binding|structural constituent of cytoskeleton|protein binding|ATP binding|kinesin binding|protein kinase binding|Tat protein binding|nucleosomal DNA binding|nitric-oxide synthase binding|	-3.2	60.9	-2.1	19.2	-3	77	1e-05	0.00603912
ENSG00000119523	ALG2	ALG2, alpha-1,3/1,6-mannosyltransferase	nucleus|cytoplasm|endoplasmic reticulum membrane|membrane|integral component of membrane|perinuclear region of cytoplasm|	dolichol-linked oligosaccharide biosynthetic process|dolichol-linked oligosaccharide biosynthetic process|protein N-linked glycosylation via asparagine|protein glycosylation in endoplasmic reticulum|post-translational protein modification|cellular protein metabolic process|response to calcium ion|mannosylation|mannosylation|	alpha-1,3-mannosyltransferase activity|GDP-Man:Man1GlcNAc2-PP-Dol alpha-1,3-mannosyltransferase activity|protein binding|glycolipid 6-alpha-mannosyltransferase activity|protein anchor|protein heterodimerization activity|protein N-terminus binding|calcium-dependent protein binding|calcium-dependent protein binding|	1.4	49.1	2.2	28	1.9	73	1e-05	0.00603912
ENSG00000011304	PTBP1	polypyrimidine tract binding protein 1	nucleoplasm|nucleolus|membrane|extracellular vesicular exosome|	alternative mRNA splicing, via spliceosome|regulation of alternative mRNA splicing, via spliceosome|mRNA splicing, via spliceosome|mRNA processing|RNA splicing|gene expression|negative regulation of RNA splicing|negative regulation of mRNA splicing, via spliceosome|negative regulation of muscle cell differentiation|	nucleotide binding|RNA binding|protein binding|poly-pyrimidine tract binding|pre-mRNA binding|poly(A) RNA binding|	-1.3	36.2	-1.3	32.6	-1.3	68.4	1e-05	0.00603912
ENSG00000064313	TAF2	TAF2 RNA polymerase II, TATA box binding protein (TBP)-associated factor, 150kDa	transcription factor TFIID complex|transcription factor TFIID complex|transcription factor TFTC complex|	G2/M transition of mitotic cell cycle|transcription initiation from RNA polymerase II promoter|proteolysis|response to organic cyclic compound|positive regulation of transcription from RNA polymerase II promoter|	protein binding|metallopeptidase activity|zinc ion binding|transcription regulatory region DNA binding|	4.5	62.7	1.4	10.9	4.4	66.6	1e-05	0.00603912
ENSG00000145388	METTL14	methyltransferase like 14	nucleus|MIS complex|	stem cell maintenance|mRNA destabilization|mRNA methylation|	RNA binding|mRNA (2'-O-methyladenosine-N6-)-methyltransferase activity|	1.9	55	1.2	11.4	1.8	63.5	1e-05	0.00603912
ENSG00000120533	ENY2	enhancer of yellow 2 homolog (Drosophila)	SAGA complex|nuclear pore|transcription export complex 2|DUBm complex|	chromatin organization|transcription elongation from RNA polymerase II promoter|mRNA export from nucleus|protein transport|histone deubiquitination|positive regulation of transcription, DNA-templated|	transcription coactivator activity|ligand-dependent nuclear receptor transcription coactivator activity|	2	39.7	2.5	23.9	2.2	62.2	1e-05	0.00603912
ENSG00000180917	CMTR2	cap methyltransferase 2	nucleus|cytoplasm|integral component of membrane|	7-methylguanosine mRNA capping|cap2 mRNA methylation|	mRNA (nucleoside-2'-O-)-methyltransferase activity|	1.5	31.7	1.3	31.4	1.4	62.1	1e-05	0.00603912
ENSG00000108848	LUC7L3	LUC7-like 3 (S. cerevisiae)	nucleus|U1 snRNP|plasma membrane|focal adhesion|nuclear speck|	mRNA splice site selection|RNA splicing|	DNA binding|mRNA binding|protein binding|poly(A) RNA binding|	1.7	41.1	1.4	20.3	1.6	60.2	1e-05	0.00603912
ENSG00000103197	TSC2	tuberous sclerosis 2	nucleus|cytoplasm|cytoplasm|Golgi apparatus|cytosol|cytosol|caveola|membrane|dendrite|growth cone|TSC1-TSC2 complex|neuronal cell body|perinuclear region of cytoplasm|	response to hypoxia|neural tube closure|negative regulation of protein kinase activity|protein import into nucleus|endocytosis|acute-phase response|cell cycle arrest|epidermal growth factor receptor signaling pathway|heart development|protein localization|negative regulation of cell proliferation|insulin receptor signaling pathway|fibroblast growth factor receptor signaling pathway|phosphatidylin…	GTPase activator activity|protein binding|phosphatase binding|protein homodimerization activity|protein heterodimerization activity|14-3-3 protein binding|	-1.5	43.2	-1.3	16.3	-1.4	58.6	1e-05	0.00603912
ENSG00000177082	WDR73	WD repeat domain 73	None	None	None	1.2	35.6	1.2	23.3	1.2	58.5	1e-05	0.00603912
ENSG00000173418	NAA20	N(alpha)-acetyltransferase 20, NatB catalytic subunit	intracellular|nucleus|cytoplasm|	metabolic process|	peptide alpha-N-acetyltransferase activity|	-4.2	54	-1.2	11.6	-4.1	56.7	1e-05	0.00603912
ENSG00000100462	PRMT5	protein arginine methyltransferase 5	nucleus|nucleus|cytoplasm|cytosol|cytosol|methylosome|	negative regulation of transcription from RNA polymerase II promoter|spliceosomal snRNP assembly|spliceosomal snRNP assembly|transcription, DNA-templated|regulation of transcription, DNA-templated|regulation of mitosis|cell proliferation|gene expression|RNA metabolic process|peptidyl-arginine methylation|peptidyl-arginine methylation, to symmetrical-dimethyl arginine|circadian regulation of gene …	core promoter sequence-specific DNA binding|chromatin binding|transcription corepressor activity|protein binding|methyltransferase activity|histone-arginine N-methyltransferase activity|protein-arginine omega-N symmetric methyltransferase activity|ribonucleoprotein complex binding|	2.3	37.2	1.4	22.8	1.9	56.2	1e-05	0.00603912
ENSG00000165819	METTL3	methyltransferase like 3	nucleus|nucleoplasm|nuclear speck|MIS complex|	RNA methylation|mRNA processing|circadian rhythm|gene expression|stem cell maintenance|mRNA destabilization|mRNA methylation|mRNA methylation|	RNA binding|mRNA (2'-O-methyladenosine-N6-)-methyltransferase activity|mRNA (2'-O-methyladenosine-N6-)-methyltransferase activity|	1.7	40.6	1.2	17.4	1.5	56.2	1e-05	0.00603912
ENSG00000033011	ALG1	ALG1, chitobiosyldiphosphodolichol beta-mannosyltransferase	endoplasmic reticulum|endoplasmic reticulum membrane|membrane|integral component of membrane|	protein glycosylation|dolichol-linked oligosaccharide biosynthetic process|lipopolysaccharide biosynthetic process|protein N-linked glycosylation via asparagine|post-translational protein modification|cellular protein metabolic process|mannosylation|mannosylation|	mannosyltransferase activity|chitobiosyldiphosphodolichol beta-mannosyltransferase activity|	1.4	41.9	1.9	15.5	1.5	56.1	1e-05	0.00603912
ENSG00000127804	METTL16	methyltransferase like 16	None	methylation|	methyltransferase activity|poly(A) RNA binding|	1.2	30.5	1.7	24.4	1.3	54.1	1e-05	0.00603912
ENSG00000258366	RTEL1	regulator of telomere elongation helicase 1	nucleus|	telomere maintenance|telomere maintenance|ATP catabolic process|DNA repair|regulation of double-strand break repair via homologous recombination|DNA duplex unwinding|DNA duplex unwinding|small molecule metabolic process|	DNA binding|ATP-dependent DNA helicase activity|protein binding|ATP binding|metal ion binding|4 iron, 4 sulfur cluster binding|	-2.9	35.4	-1.3	25.8	-2.4	54.1	1e-05	0.00603912
ENSG00000087152	ATXN7L3	ataxin 7-like 3	SAGA complex|DUBm complex|	chromatin organization|transcription, DNA-templated|histone deubiquitination|positive regulation of transcription, DNA-templated|	transcription coactivator activity|protein binding|zinc ion binding|ligand-dependent nuclear receptor transcription coactivator activity|	1.4	38.9	1	17	1.3	53.5	1e-05	0.00603912
ENSG00000272305	RP11-894J14.5	N/A	None	None	None	1.3	37.6	1.3	16	1.3	53.2	1e-05	0.00603912
ENSG00000204628	GNB2L1	guanine nucleotide binding protein (G protein), beta polypeptide 2-like 1	phagocytic cup|nucleus|cytoplasm|mitochondrion|cytosol|cytoskeleton|small ribosomal subunit|dendrite|midbody|neuronal cell body|perikaryon|perinuclear region of cytoplasm|extracellular vesicular exosome|	positive regulation of protein phosphorylation|activation of cysteine-type endopeptidase activity involved in apoptotic process|cell cycle|gastrulation|negative regulation of gene expression|viral process|negative regulation of translation|negative regulation of Wnt signaling pathway|negative regulation of cell growth|positive regulation of cell migration|positive regulation of cAMP catabolic pro…	protein kinase C binding|receptor binding|protein binding|ion channel inhibitor activity|cysteine-type endopeptidase activator activity involved in apoptotic process|enzyme binding|protein phosphatase binding|protein tyrosine kinase inhibitor activity|receptor tyrosine kinase binding|protein complex scaffold|SH2 domain binding|protein homodimerization activity|poly(A) RNA binding|	2.4	50.4	0.8	9.88	2.3	53	1e-05	0.00603912
ENSG00000129562	DAD1	defender against cell death 1	endoplasmic reticulum membrane|oligosaccharyltransferase complex|oligosaccharyltransferase complex|membrane|integral component of membrane|extracellular vesicular exosome|	blastocyst development|protein glycosylation|apoptotic process|response to nutrient|protein N-linked glycosylation via asparagine|protein N-linked glycosylation via asparagine|response to drug|negative regulation of apoptotic process|post-translational protein modification|cellular protein metabolic process|	oligosaccharyl transferase activity|dolichyl-diphosphooligosaccharide-protein glycotransferase activity|	1.6	46.9	1.7	5.81	1.6	52.1	1e-05	0.00603912
ENSG00000103502	CDIPT	CDP-diacylglycerol--inositol 3-phosphatidyltransferase	Golgi membrane|endoplasmic reticulum membrane|plasma membrane|membrane|integral component of membrane|	phospholipid metabolic process|phosphatidylinositol biosynthetic process|phosphatidylinositol biosynthetic process|small molecule metabolic process|CDP-diacylglycerol metabolic process|glycerophospholipid biosynthetic process|	CDP-diacylglycerol-inositol 3-phosphatidyltransferase activity|CDP-diacylglycerol-inositol 3-phosphatidyltransferase activity|diacylglycerol binding|manganese ion binding|carbohydrate binding|alcohol binding|	3	34.5	1.6	19.8	1.5	51.2	1e-05	0.00603912
ENSG00000110955	ATP5B	ATP synthase, H+ transporting, mitochondrial F1 complex, beta polypeptide	nucleus|mitochondrion|mitochondrial proton-transporting ATP synthase complex|mitochondrial proton-transporting ATP synthase, catalytic core|mitochondrial matrix|mitochondrial matrix|plasma membrane|cell surface|membrane|mitochondrial membrane|mitochondrial nucleoid|extracellular vesicular exosome|	angiogenesis|osteoblast differentiation|generation of precursor metabolites and energy|ATP catabolic process|lipid metabolic process|ATP biosynthetic process|negative regulation of cell adhesion involved in substrate-bound cell migration|ATP hydrolysis coupled proton transport|proton transport|respiratory electron transport chain|mitochondrial ATP synthesis coupled proton transport|mitochondrial …	transporter activity|protein binding|ATP binding|ATPase activity|transmembrane transporter activity|MHC class I protein binding|proton-transporting ATP synthase activity, rotational mechanism|proton-transporting ATPase activity, rotational mechanism|	1.7	40.1	2.2	12.1	1.7	50.7	1e-05	0.00603912
ENSG00000116455	WDR77	WD repeat domain 77	nucleus|nucleus|cytoplasm|cytoplasm|Golgi apparatus|cytosol|cytosol|methylosome|	spliceosomal snRNP assembly|regulation of transcription from RNA polymerase II promoter|positive regulation of cell proliferation|gene expression|RNA metabolic process|ncRNA metabolic process|secretory columnal luminar epithelial cell differentiation involved in prostate glandular acinus development|negative regulation of epithelial cell proliferation involved in prostate gland development|	protein binding|ligand-dependent nuclear receptor transcription coactivator activity|	1.4	23.7	1.6	26.4	1.5	49.5	1e-05	0.00603912
ENSG00000167325	RRM1	ribonucleotide reductase M1	nuclear envelope|nucleoplasm|cytoplasm|cytosol|ribonucleoside-diphosphate reductase complex|cell projection|neuronal cell body|extracellular vesicular exosome|	mitotic cell cycle|pyrimidine nucleobase metabolic process|DNA replication|male gonad development|deoxyribonucleotide biosynthetic process|response to ionizing radiation|nucleobase-containing small molecule interconversion|cell proliferation in forebrain|small molecule metabolic process|protein heterotetramerization|nucleobase-containing small molecule metabolic process|oxidation-reduction proces…	ribonucleoside-diphosphate reductase activity, thioredoxin disulfide as acceptor|protein binding|ATP binding|	-1.9	35.1	-1	19	-1.8	48.7	1e-05	0.00603912
ENSG00000088038	CNOT3	CCR4-NOT transcription complex, subunit 3	cytoplasmic mRNA processing body|nucleus|cytosol|CCR4-NOT complex|	nuclear-transcribed mRNA catabolic process, deadenylation-dependent decay|nuclear-transcribed mRNA poly(A) tail shortening|trophectodermal cell differentiation|transcription, DNA-templated|regulation of transcription, DNA-templated|regulation of translation|gene expression|RNA metabolic process|mRNA metabolic process|gene silencing by RNA|regulation of stem cell maintenance|	protein binding|	-2.1	26.4	-1.5	25	-2	48.5	1e-05	0.00603912
ENSG00000173540	GMPPB	GDP-mannose pyrophosphorylase B	cytoplasm|mitochondrion|extracellular vesicular exosome|	dolichol-linked oligosaccharide biosynthetic process|GDP-mannose biosynthetic process|GDP-mannose biosynthetic process|protein N-linked glycosylation via asparagine|post-translational protein modification|cellular protein metabolic process|	mannose-1-phosphate guanylyltransferase activity|GTP binding|	4.3	51.3	0.5	3.07	4.3	48.3	1e-05	0.00603912
ENSG00000125107	CNOT1	CCR4-NOT transcription complex, subunit 1	cytoplasmic mRNA processing body|cytoplasmic mRNA processing body|extracellular space|nucleus|peroxisomal membrane|cytosol|membrane|CCR4-NOT complex|	negative regulation of transcription from RNA polymerase II promoter|nuclear-transcribed mRNA catabolic process, deadenylation-dependent decay|nuclear-transcribed mRNA poly(A) tail shortening|transcription, DNA-templated|regulation of translation|multicellular organismal development|gene expression|positive regulation of cytoplasmic mRNA processing body assembly|RNA metabolic process|mRNA metabol…	poly(A)-specific ribonuclease activity|protein binding|estrogen receptor binding|retinoic acid receptor binding|poly(A) RNA binding|	-1.9	29.7	-1.3	19.4	-1.7	47.2	2e-05	0.00684433
ENSG00000082516	GEMIN5	gem (nuclear organelle) associated protein 5	nucleus|nucleoplasm|nucleoplasm|cytoplasm|cytosol|cytosol|membrane|nuclear body|SMN complex|SMN-Sm protein complex|Gemini of coiled bodies|	spliceosomal snRNP assembly|spliceosomal snRNP assembly|mRNA splicing, via spliceosome|protein complex assembly|gene expression|RNA metabolic process|ncRNA metabolic process|	protein binding|snRNA binding|poly(A) RNA binding|	2.1	21.6	2.3	25.9	2.2	46.9	2e-05	0.00684433
ENSG00000088930	XRN2	5'-3' exoribonuclease 2	nucleus|nucleolus|membrane|aggresome|	DNA catabolic process, exonucleolytic|DNA-templated transcription, termination|regulation of transcription, DNA-templated|RNA processing|mRNA processing|RNA catabolic process|spermatogenesis|cell growth|RNA metabolic process|RNA phosphodiester bond hydrolysis, exonucleolytic|RNA phosphodiester bond hydrolysis, exonucleolytic|	nuclease activity|5'-3' exoribonuclease activity|zinc ion binding|5'-3' exonuclease activity|poly(A) RNA binding|	1.3	30.8	1	17.3	1.1	46.7	2e-05	0.00684433
ENSG00000167548	KMT2D	lysine (K)-specific methyltransferase 2D	nucleus|histone methyltransferase complex|	oocyte growth|in utero embryonic development|chromatin silencing|transcription, DNA-templated|regulation of transcription, DNA-templated|positive regulation of cell proliferation|positive regulation of intracellular estrogen receptor signaling pathway|response to estrogen|positive regulation of transcription from RNA polymerase II promoter|oogenesis|histone H3-K4 methylation|	DNA binding|protein binding|zinc ion binding|histone-lysine N-methyltransferase activity|transcription regulatory region DNA binding|	1	24.7	1.3	22.6	1.1	46.4	2e-05	0.00684433
ENSG00000077312	SNRPA	small nuclear ribonucleoprotein polypeptide A	nucleus|nucleoplasm|spliceosomal complex|U1 snRNP|nucleolus|cytoplasm|	mRNA splicing, via spliceosome|mRNA splicing, via spliceosome|RNA splicing|gene expression|	nucleotide binding|RNA binding|protein binding|snRNA binding|poly(A) RNA binding|	1.9	21.2	1.6	25.5	1.7	46.1	3e-05	0.00684433
ENSG00000181852	RNF41	ring finger protein 41, E3 ubiquitin protein ligase	cytosol|	protein polyubiquitination|negative regulation of cell proliferation|negative regulation of cell migration|regulation of MAPK cascade|regulation of lymphocyte differentiation|regulation of myeloid cell differentiation|protein autoubiquitination|regulation of protein kinase B signaling|extrinsic apoptotic signaling pathway|regulation of reactive oxygen species metabolic process|	ubiquitin-protein transferase activity|ubiquitin-protein transferase activity|erythropoietin receptor binding|interleukin-3 receptor binding|protein binding|zinc ion binding|acid-amino acid ligase activity|protein tag|	1.2	42.3	0.5	8.9	1.1	46.1	3e-05	0.00684433
ENSG00000214367	HAUS3	HAUS augmin-like complex, subunit 3	cytoplasm|centrosome|spindle|microtubule|HAUS complex|	mitotic nuclear division|spindle assembly|centrosome organization|	molecular_function|	3.4	41.8	1.7	5.81	3.3	44.9	3e-05	0.00684433
ENSG00000142539	CTD-2545M3.6	N/A	None	None	None	-1.5	26.1	-1.3	19.2	-1.4	44.7	3e-05	0.00684433
ENSG00000115875	SRSF7	serine/arginine-rich splicing factor 7	nucleus|nucleoplasm|cytoplasm|extracellular vesicular exosome|	mRNA splicing, via spliceosome|transcription from RNA polymerase II promoter|termination of RNA polymerase II transcription|mRNA processing|mRNA export from nucleus|RNA splicing|gene expression|mRNA 3'-end processing|negative regulation of mRNA splicing, via spliceosome|	nucleotide binding|protein binding|zinc ion binding|poly(A) RNA binding|	-1.9	35	-0.9	13	-1.8	44.6	3e-05	0.00684433
ENSG00000164219	PGGT1B	protein geranylgeranyltransferase type I, beta subunit	CAAX-protein geranylgeranyltransferase complex|	positive regulation of cell proliferation|protein geranylgeranylation|response to cytokine|positive regulation of cell cycle|negative regulation of nitric-oxide synthase biosynthetic process|	protein geranylgeranyltransferase activity|CAAX-protein geranylgeranyltransferase activity|zinc ion binding|	-3.2	16.9	-1.8	29.9	-1.5	44.4	3e-05	0.00684433
ENSG00000111237	VPS29	vacuolar protein sorting 29 homolog (S. cerevisiae)	cytoplasm|endosome|cytosol|endosome membrane|intracellular membrane-bounded organelle|extracellular vesicular exosome|	protein transport|dephosphorylation|	phosphoserine phosphatase activity|metal ion binding|	0.8	28.3	2	17.3	0.9	44.2	3e-05	0.00684433
ENSG00000168393	DTYMK	deoxythymidylate kinase (thymidylate kinase)	mitochondrial intermembrane space|mitochondrial matrix|cytosol|	dTDP biosynthetic process|dTTP biosynthetic process|cell cycle|cell proliferation|nucleobase-containing small molecule interconversion|response to estrogen|small molecule metabolic process|myoblast differentiation|response to cadmium ion|nucleotide phosphorylation|nucleotide phosphorylation|nucleotide phosphorylation|nucleoside monophosphate phosphorylation|nucleobase-containing small molecule me…	thymidylate kinase activity|ATP binding|nucleoside phosphate kinase activity|	-2.5	34.5	-1	15	-1.8	43.8	3e-05	0.00684433
ENSG00000076003	MCM6	minichromosome maintenance complex component 6	nucleus|nucleus|nucleoplasm|MCM complex|	G1/S transition of mitotic cell cycle|mitotic cell cycle|DNA replication|DNA replication|DNA unwinding involved in DNA replication|DNA replication initiation|DNA strand elongation involved in DNA replication|	single-stranded DNA binding|ATP-dependent DNA helicase activity|protein binding|ATP binding|identical protein binding|	-2.4	34.6	-1.6	11.2	-2.2	43.3	3e-05	0.00684433
ENSG00000106009	BRAT1	BRCA1-associated ATM activator 1	nucleus|membrane|	response to ionizing radiation|	protein binding|	1.1	21.7	1.8	25.4	1.6	42.9	3e-05	0.00684433
ENSG00000134825	TMEM258	transmembrane protein 258	integral component of membrane|	None	None	2.6	39.2	0.9	10	2.2	42.4	3e-05	0.00684433
ENSG00000101407	TTI1	TELO2 interacting protein 1	cytoplasm|TORC1 complex|TORC2 complex|	regulation of TOR signaling|	protein binding|	2	28.6	2	14.1	2	42.3	3e-05	0.00684433
ENSG00000100605	ITPK1	inositol-tetrakisphosphate 1-kinase	cytosol|	signal transduction|blood coagulation|phosphorylation|dephosphorylation|inositol trisphosphate metabolic process|inositol phosphate metabolic process|small molecule metabolic process|	magnesium ion binding|catalytic activity|ATP binding|isomerase activity|inositol tetrakisphosphate 1-kinase activity|inositol-1,3,4-trisphosphate 6-kinase activity|inositol-1,3,4-trisphosphate 5-kinase activity|inositol-1,3,4,5,6-pentakisphosphate 1-phosphatase activity|inositol-1,3,4,6-tetrakisphosphate 6-phosphatase activity|inositol-1,3,4,6-tetrakisphosphate 1-phosphatase activity|inositol-3,4…	1.2	28.1	1	14.9	1.1	42.3	3e-05	0.00684433
ENSG00000136450	SRSF1	serine/arginine-rich splicing factor 1	nucleus|nucleoplasm|nucleoplasm|cytoplasm|nuclear speck|exon-exon junction complex|extracellular vesicular exosome|catalytic step 2 spliceosome|	mRNA 5'-splice site recognition|mRNA splicing, via spliceosome|mRNA splicing, via spliceosome|in utero embryonic development|transcription from RNA polymerase II promoter|termination of RNA polymerase II transcription|mRNA splice site selection|mRNA processing|mRNA export from nucleus|RNA splicing|gene expression|mRNA 3'-end processing|cardiac muscle contraction|	nucleotide binding|RNA binding|RNA binding|mRNA binding|protein binding|poly(A) RNA binding|RS domain binding|	-4.1	34.7	-1.7	14.1	-4.1	42.3	3e-05	0.00684433
ENSG00000118705	RPN2	ribophorin II	autophagic vacuole membrane|nucleus|endoplasmic reticulum|endoplasmic reticulum membrane|rough endoplasmic reticulum|oligosaccharyltransferase complex|membrane|integral component of membrane|	translation|cellular protein modification process|SRP-dependent cotranslational protein targeting to membrane|aging|gene expression|protein N-linked glycosylation via asparagine|protein N-linked glycosylation via asparagine|response to drug|post-translational protein modification|cellular protein metabolic process|	dolichyl-diphosphooligosaccharide-protein glycotransferase activity|ribosome binding|	1.1	18.4	1.1	24.1	1.1	42.1	3e-05	0.00684433
ENSG00000185838	GNB1L	guanine nucleotide binding protein (G protein), beta polypeptide 1-like	cytoplasm|cytoplasmic side of plasma membrane|	G-protein coupled receptor signaling pathway|social behavior|intracellular signal transduction|	molecular_function|	1.3	33.5	0.8	9.61	1.1	42.1	3e-05	0.00684433
ENSG00000167566	NCKAP5L	NCK-associated protein 5-like	None	None	None	1.8	30.7	0.7	17.9	1.5	42	3e-05	0.00684433
ENSG00000124570	SERPINB6	serpin peptidase inhibitor, clade B (ovalbumin), member 6	extracellular space|cytoplasm|cytosol|protein complex|extracellular vesicular exosome|	negative regulation of endopeptidase activity|negative regulation of endopeptidase activity|regulation of proteolysis|	protease binding|serine-type endopeptidase inhibitor activity|serine-type endopeptidase inhibitor activity|	1.4	37.4	0.7	7.77	1.2	41.9	3e-05	0.00684433
ENSG00000086189	DIMT1	DIM1 dimethyladenosine transferase 1 homolog (S. cerevisiae)	nucleus|nucleolus|cytoplasm|	rRNA methylation|	rRNA (adenine-N6,N6-)-dimethyltransferase activity|poly(A) RNA binding|18S rRNA (adenine(1779)-N(6)/adenine(1780)-N(6))-dimethyltransferase activity|	-0.7	15	-1.9	28.7	-1.6	41.9	3e-05	0.00684433
ENSG00000018236	CNTN1	contactin 1	plasma membrane|membrane|anchored component of membrane|extracellular vesicular exosome|	cell adhesion|Notch signaling pathway|axon guidance|positive regulation of gene expression|positive regulation of sodium ion transport|positive regulation of neuron projection development|cerebellum development|	glycoprotein binding|carbohydrate binding|	1.2	30.5	1.4	11.8	1.3	41.8	3e-05	0.00684433
ENSG00000166986	MARS	methionyl-tRNA synthetase	cytoplasm|mitochondrion|cytosol|membrane|extracellular vesicular exosome|	tRNA aminoacylation for protein translation|methionyl-tRNA aminoacylation|gene expression|	tRNA binding|methionine-tRNA ligase activity|ATP binding|	2.5	27.6	1.2	15.6	1.1	41.4	3e-05	0.00684433
ENSG00000197757	HOXC6	homeobox C6	nucleus|cytoplasm|	transcription, DNA-templated|regulation of transcription from RNA polymerase II promoter|multicellular organismal development|anterior/posterior pattern specification|embryonic skeletal system development|	sequence-specific DNA binding transcription factor activity|transcription corepressor activity|sequence-specific DNA binding|	3.1	37.5	0.9	4.88	1	41.3	3e-05	0.00684433
ENSG00000107937	GTPBP4	GTP binding protein 4	nucleus|nucleolus|cytoplasm|Golgi apparatus|membrane|nuclear membrane|perinuclear region of cytoplasm|	regulation of cyclin-dependent protein serine/threonine kinase activity|osteoblast differentiation|GTP catabolic process|negative regulation of DNA replication|negative regulation of cell proliferation|negative regulation of cell-cell adhesion|negative regulation of cell migration|negative regulation of protein ubiquitination|negative regulation of collagen binding|ribosome biogenesis|protein sta…	GTPase activity|protein binding|GTP binding|poly(A) RNA binding|	3.5	41.1	0.8	7.32	3.4	41.2	3e-05	0.00684433
ENSG00000154743	TSEN2	TSEN2 tRNA splicing endonuclease subunit	tRNA-intron endonuclease complex|nucleus|cytoplasm|centrosome|	tRNA splicing, via endonucleolytic cleavage and ligation|mRNA processing|RNA phosphodiester bond hydrolysis, endonucleolytic|	tRNA-intron endonuclease activity|nucleic acid binding|lyase activity|	1.9	20.9	2.8	23	2.7	40.9	3e-05	0.00684433
ENSG00000134086	VHL	von Hippel-Lindau tumor suppressor, E3 ubiquitin protein ligase	nucleus|nucleoplasm|mitochondrion|endoplasmic reticulum|cytosol|membrane|intermediate filament cytoskeleton|	negative regulation of transcription from RNA polymerase II promoter|cell morphogenesis|regulation of transcription, DNA-templated|proteolysis|response to stress|negative regulation of cell proliferation|protein ubiquitination|protein ubiquitination|negative regulation of apoptotic process|positive regulation of cell differentiation|positive regulation of transcription, DNA-templated|protein stab…	ubiquitin-protein transferase activity|protein binding|transcription factor binding|enzyme binding|	1.6	31.9	1.7	9.41	1.6	40.9	3e-05	0.00684433
ENSG00000137168	PPIL1	peptidylprolyl isomerase (cyclophilin)-like 1	extracellular vesicular exosome|catalytic step 2 spliceosome|	mRNA splicing, via spliceosome|protein peptidyl-prolyl isomerization|protein folding|	peptidyl-prolyl cis-trans isomerase activity|protein binding|	1.6	35.8	2.9	10.3	2.6	40.6	3e-05	0.00684433
ENSG00000163125	RPRD2	regulation of nuclear pre-mRNA domain containing 2	DNA-directed RNA polymerase II, holoenzyme|	None	None	-1.4	33.9	-0.8	8.95	-1.2	40.5	3e-05	0.00684433
ENSG00000119383	PPP2R4	protein phosphatase 2A activator, regulatory subunit 4	protein phosphatase type 2A complex|nucleus|cytoplasm|calcium channel complex|extracellular vesicular exosome|	protein peptidyl-prolyl isomerization|protein peptidyl-prolyl isomerization|ATP catabolic process|protein folding|mitotic spindle organization in nucleus|negative regulation of phosphoprotein phosphatase activity|positive regulation of phosphoprotein phosphatase activity|positive regulation of protein dephosphorylation|negative regulation of protein dephosphorylation|positive regulation of apopto…	peptidyl-prolyl cis-trans isomerase activity|receptor binding|ATP binding|protein tyrosine phosphatase activator activity|protein phosphatase type 2A regulator activity|protein phosphatase type 2A regulator activity|ATPase activity|protein homodimerization activity|protein heterodimerization activity|protein phosphatase 2A binding|	-1.7	32.3	-1.7	8.27	-1.7	40.2	3e-05	0.00684433
ENSG00000182173	TSEN54	TSEN54 tRNA splicing endonuclease subunit	nucleolus|	tRNA splicing, via endonucleolytic cleavage and ligation|mRNA processing|	None	1.4	30.2	0.9	11.7	1.2	40	3e-05	0.00684433
ENSG00000163933	RFT1	RFT1 homolog (S. cerevisiae)	integral component of membrane|	dolichol-linked oligosaccharide biosynthetic process|lipid transport|carbohydrate transport|protein N-linked glycosylation via asparagine|post-translational protein modification|cellular protein metabolic process|	lipid transporter activity|	2.7	26	1	16.2	1.2	39.9	3e-05	0.00684433
ENSG00000204822	MRPL53	mitochondrial ribosomal protein L53	mitochondrion|ribosome|	None	None	0.8	20.8	1.6	21.2	1.4	39.1	3e-05	0.00684433
ENSG00000128513	POT1	protection of telomeres 1	chromosome, telomeric region|nuclear telomere cap complex|nucleus|nucleoplasm|cytoplasm|	telomere maintenance|telomere maintenance via telomerase|telomere capping|telomere capping|telomere formation via telomerase|negative regulation of telomere maintenance via telomerase|positive regulation of telomere maintenance via telomerase|DNA duplex unwinding|positive regulation of helicase activity|positive regulation of telomerase activity|negative regulation of telomerase activity|positive…	protein binding|telomerase inhibitor activity|DEAD/H-box RNA helicase binding|single-stranded telomeric DNA binding|single-stranded telomeric DNA binding|	-0.8	22.4	-2	19.1	-0.9	39.1	3e-05	0.00684433
ENSG00000099995	SF3A1	splicing factor 3a, subunit 1, 120kDa	nucleus|nucleoplasm|spliceosomal complex|U2-type spliceosomal complex|catalytic step 2 spliceosome|	mRNA 3'-splice site recognition|mRNA splicing, via spliceosome|mRNA splicing, via spliceosome|mRNA splicing, via spliceosome|mRNA processing|RNA splicing|gene expression|	RNA binding|protein binding|poly(A) RNA binding|	3.4	28.6	2.1	12.9	3.3	39	3e-05	0.00684433
ENSG00000139626	ITGB7	integrin, beta 7	plasma membrane|integrin complex|membrane|receptor complex|extracellular vesicular exosome|	cell adhesion|cell-matrix adhesion|integrin-mediated signaling pathway|multicellular organismal development|response to virus|extracellular matrix organization|regulation of immune response|leukocyte migration|	virus receptor activity|protein binding|metal ion binding|	1.3	26.1	0.8	13.8	1.2	38.8	3e-05	0.00684433
ENSG00000130165	ELOF1	elongation factor 1 homolog (S. cerevisiae)	nucleus|	transcription, DNA-templated|regulation of transcription, DNA-templated|	metal ion binding|	1.1	17.9	1.2	21.2	1.2	38.5	3e-05	0.00684433
ENSG00000176890	TYMS	thymidylate synthetase	nucleus|nucleoplasm|nucleolus|cytoplasm|mitochondrion|mitochondrial inner membrane|mitochondrial matrix|cytosol|	G1/S transition of mitotic cell cycle|regulation of transcription involved in G1/S transition of mitotic cell cycle|mitotic cell cycle|polysaccharide metabolic process|nucleobase-containing compound metabolic process|pyrimidine nucleobase metabolic process|dTMP biosynthetic process|dTTP biosynthetic process|DNA replication|DNA repair|aging|circadian rhythm|deoxyribonucleoside monophosphate biosyn…	nucleotide binding|mRNA binding|thymidylate synthase activity|folic acid binding|drug binding|protein homodimerization activity|cofactor binding|	-3.2	40.7	-0.7	3	-3.2	38.4	3e-05	0.00684433
ENSG00000171530	TBCA	tubulin folding cofactor A	nucleolus|cytoplasm|microtubule|microtubule cytoskeleton|extracellular vesicular exosome|	protein folding|tubulin complex assembly|post-chaperonin tubulin folding pathway|cellular protein metabolic process|'de novo' posttranslational protein folding|	poly(A) RNA binding|unfolded protein binding|chaperone binding|	-2.5	33.9	-1.7	6.74	-2.5	38.4	3e-05	0.00684433
ENSG00000173812	EIF1	eukaryotic translation initiation factor 1	cytoplasm|	translational initiation|regulation of translational initiation|response to stress|dosage compensation by inactivation of X chromosome|	translation initiation factor activity|translation factor activity, nucleic acid binding|poly(A) RNA binding|	1.4	19.7	1.6	18.4	1.5	37.7	3e-05	0.00684433
ENSG00000167535	CACNB3	calcium channel, voltage-dependent, beta 3 subunit	cytosol|voltage-gated calcium channel complex|membrane|apical plasma membrane|	transport|calcium ion transport|synaptic transmission|axon guidance|regulation of ion transmembrane transport|T cell receptor signaling pathway|membrane depolarization|calcium ion transmembrane transport|	voltage-gated calcium channel activity|protein kinase binding|	1.6	30.6	0.7	11	1.2	37.7	3e-05	0.00684433
ENSG00000108384	RAD51C	RAD51 paralog C	nucleus|nucleoplasm|replication fork|cytoplasm|mitochondrion|Rad51B-Rad51C-Rad51D-XRCC2 complex|Rad51C-XRCC3 complex|perinuclear region of cytoplasm|Holliday junction resolvase complex|	double-strand break repair via homologous recombination|DNA catabolic process, endonucleolytic|DNA catabolic process, endonucleolytic|ATP catabolic process|DNA repair|DNA recombination|sister chromatid cohesion|female meiosis sister chromatid cohesion|reciprocal meiotic recombination|male meiosis I|spermatogenesis|blood coagulation|positive regulation of G2/M transition of mitotic cell cycle|	four-way junction DNA binding|DNA binding|protein binding|ATP binding|DNA-dependent ATPase activity|crossover junction endodeoxyribonuclease activity|	-1.9	26	-1.3	14.3	-1.7	37.6	3e-05	0.00684433
ENSG00000213024	NUP62	nucleoporin 62kDa	spindle pole|nuclear envelope|nuclear envelope|nuclear pore|nuclear pore|cytoplasm|ribonucleoprotein complex|nucleocytoplasmic shuttling complex|nuclear membrane|intracellular membrane-bounded organelle|pore complex|	mitotic cell cycle|carbohydrate metabolic process|transcription, DNA-templated|transcription, DNA-templated|nucleocytoplasmic transport|mitotic nuclear envelope disassembly|cell surface receptor signaling pathway|cell surface receptor signaling pathway|cell surface receptor signaling pathway|cell aging|cell death|cell death|negative regulation of cell proliferation|negative regulation of cell pro…	chromatin binding|nucleocytoplasmic transporter activity|protein binding|structural constituent of nuclear pore|receptor signaling complex scaffold activity|receptor signaling complex scaffold activity|SH2 domain binding|SH2 domain binding|ubiquitin binding|ubiquitin binding|thyroid hormone receptor binding|thyroid hormone receptor binding|PTB domain binding|	-1.1	33.1	-0.7	5.92	-1.1	37.3	3e-05	0.00684433
ENSG00000135436	FAM186B	family with sequence similarity 186, member B	protein complex|	None	None	1.1	26.7	0.7	11.9	0.9	37	3e-05	0.00684433
ENSG00000171793	CTPS1	CTP synthase 1	cellular_component|cytosol|membrane|	nucleobase-containing compound metabolic process|CTP biosynthetic process|glutamine metabolic process|nucleobase-containing small molecule interconversion|response to drug|'de novo' CTP biosynthetic process|small molecule metabolic process|nucleobase-containing small molecule metabolic process|	CTP synthase activity|CTP synthase activity|CTP synthase activity|ATP binding|	-1.3	13.1	-1.9	24.9	-1.4	36.8	3e-05	0.00684433
ENSG00000244038	DDOST	dolichyl-diphosphooligosaccharide--protein glycosyltransferase subunit (non-catalytic)	endoplasmic reticulum|endoplasmic reticulum membrane|oligosaccharyltransferase complex|oligosaccharyltransferase complex|membrane|integral component of membrane|intracellular membrane-bounded organelle|protein complex|	translation|protein glycosylation|protein N-linked glycosylation|SRP-dependent cotranslational protein targeting to membrane|gene expression|protein N-linked glycosylation via asparagine|protein N-linked glycosylation via asparagine|response to cytokine|T cell activation|post-translational protein modification|cellular protein metabolic process|innate immune response|	oligosaccharyl transferase activity|dolichyl-diphosphooligosaccharide-protein glycotransferase activity|dolichyl-diphosphooligosaccharide-protein glycotransferase activity|protein binding|	1.8	30	1.5	7.16	1.7	36.4	3e-05	0.00684433
ENSG00000104884	ERCC2	excision repair cross-complementation group 2	nucleus|nucleoplasm|holo TFIIH complex|holo TFIIH complex|cytoplasm|spindle|cyclin-dependent protein kinase activating kinase holoenzyme complex|MMXD complex|	nucleotide-excision repair, DNA damage removal|response to hypoxia|in utero embryonic development|ATP catabolic process|ATP catabolic process|ATP catabolic process|DNA repair|transcription-coupled nucleotide-excision repair|transcription-coupled nucleotide-excision repair|nucleotide-excision repair|nucleotide-excision repair|nucleotide-excision repair|transcription from RNA polymerase I promoter|…	DNA binding|ATP-dependent DNA helicase activity|protein kinase activity|protein binding|ATP binding|protein C-terminus binding|DNA-dependent ATPase activity|DNA-dependent ATPase activity|RNA polymerase II carboxy-terminal domain kinase activity|5'-3' DNA helicase activity|metal ion binding|protein N-terminus binding|4 iron, 4 sulfur cluster binding|	3.4	34	1.5	6.1	3.3	36.3	3e-05	0.00684433
ENSG00000167005	NUDT21	nudix (nucleoside diphosphate linked moiety X)-type motif 21	nucleus|nucleoplasm|centrosome|mRNA cleavage factor complex|paraspeckles|	mRNA splicing, via spliceosome|transcription from RNA polymerase II promoter|termination of RNA polymerase II transcription|mRNA polyadenylation|mRNA processing|RNA splicing|gene expression|mRNA 3'-end processing|protein tetramerization|	RNA binding|mRNA binding|protein binding|hydrolase activity|AU-rich element binding|protein homodimerization activity|histone deacetylase binding|poly(A) RNA binding|	-3.3	28.1	-1.9	11.3	-1.9	36.2	3e-05	0.00684433
ENSG00000182199	SHMT2	serine hydroxymethyltransferase 2 (mitochondrial)	mitochondrion|mitochondrial inner membrane|mitochondrial intermembrane space|mitochondrial matrix|microtubule cytoskeleton|mitochondrial nucleoid|extracellular vesicular exosome|	L-serine biosynthetic process|one-carbon metabolic process|positive regulation of cell proliferation|glycine biosynthetic process from serine|tetrahydrofolate interconversion|protein homotetramerization|	chromatin binding|glycine hydroxymethyltransferase activity|L-allo-threonine aldolase activity|amino acid binding|pyridoxal phosphate binding|identical protein binding|	0.9	20	0.9	16.1	0.9	35.7	3e-05	0.00684433
ENSG00000258643	BCL2L2-PABPN1	BCL2L2-PABPN1 readthrough	None	None	None	3.2	37.1	0.6	4.01	3.1	35.5	3e-05	0.00684433
ENSG00000154832	CXXC1	CXXC finger protein 1	nucleus|nucleoplasm|nuclear matrix|nuclear speck|histone methyltransferase complex|Set1C/COMPASS complex|	transcription, DNA-templated|regulation of transcription, DNA-templated|activation of signaling protein activity involved in unfolded protein response|endoplasmic reticulum unfolded protein response|cellular protein metabolic process|positive regulation of transcription, DNA-templated|histone H3-K4 methylation|	protein binding|zinc ion binding|histone methyltransferase activity (H3-K4 specific)|unmethylated CpG binding|	-2.4	23	-1.6	14.2	-1.7	35.5	3e-05	0.00684433
ENSG00000181991	MRPS11	mitochondrial ribosomal protein S11	mitochondrion|mitochondrial small ribosomal subunit|mitochondrial small ribosomal subunit|	translation|DNA damage response, detection of DNA damage|	structural constituent of ribosome|poly(A) RNA binding|	1	28	0.9	7.84	1	35.4	3e-05	0.00684433
ENSG00000119801	YPEL5	yippee-like 5 (Drosophila)	None	None	None	-1.4	11.1	-1.1	24.6	-1.3	34.9	4e-05	0.00701983
ENSG00000101182	PSMA7	proteasome (prosome, macropain) subunit, alpha type, 7	proteasome complex|nucleus|nucleoplasm|cytosol|proteasome core complex|proteasome core complex, alpha-subunit complex|extracellular vesicular exosome|	G1/S transition of mitotic cell cycle|protein polyubiquitination|mitotic cell cycle|antigen processing and presentation of peptide antigen via MHC class I|antigen processing and presentation of exogenous peptide antigen via MHC class I, TAP-dependent|regulation of cellular amino acid metabolic process|apoptotic process|DNA damage response, signal transduction by p53 class mediator resulting in ce…	threonine-type endopeptidase activity|protein binding|identical protein binding|	-2.9	29.5	-1.5	9.25	-2.7	34.9	4e-05	0.00701983
ENSG00000111639	MRPL51	mitochondrial ribosomal protein L51	mitochondrial ribosome|mitochondrial large ribosomal subunit|	translation|	structural constituent of ribosome|protein binding|	0.8	18.7	1.5	19.2	1	34.7	4e-05	0.00701983
ENSG00000108312	UBTF	upstream binding transcription factor, RNA polymerase I	nucleoplasm|nucleolus|nucleolus|	chromatin silencing at rDNA|regulation of transcription from RNA polymerase I promoter|transcription from RNA polymerase I promoter|transcription initiation from RNA polymerase I promoter|transcription elongation from RNA polymerase I promoter|termination of RNA polymerase I transcription|gene expression|positive regulation of transcription from RNA polymerase I promoter|	DNA binding|protein binding|poly(A) RNA binding|	-0.7	4.56	-1.6	33.5	-1.6	34.7	4e-05	0.00701983
ENSG00000152518	ZFP36L2	ZFP36 ring finger protein-like 2	nucleus|cytoplasm|	nuclear-transcribed mRNA catabolic process, deadenylation-dependent decay|regulation of transcription, DNA-templated|mRNA catabolic process|cell proliferation|hemopoiesis|T cell differentiation in thymus|somatic stem cell maintenance|regulation of mRNA stability|somatic stem cell division|definitive hemopoiesis|positive regulation of nuclear-transcribed mRNA catabolic process, deadenylation-depen…	DNA binding|sequence-specific DNA binding transcription factor activity|AU-rich element binding|mRNA 3'-UTR AU-rich region binding|poly(A) RNA binding|metal ion binding|	-1.5	20.4	-1.7	14.7	-1.6	34.6	4e-05	0.00701983
ENSG00000007923	DNAJC11	DnaJ (Hsp40) homolog, subfamily C, member 11	mitochondrial inner membrane|extracellular vesicular exosome|	None	protein binding|	2.2	17.2	0.9	18.2	0.8	34.4	4e-05	0.00701983
ENSG00000037965	HOXC8	homeobox C8	nucleus|microtubule cytoskeleton|	negative regulation of transcription from RNA polymerase II promoter|transcription, DNA-templated|anterior/posterior pattern specification|neuron differentiation|skeletal system morphogenesis|	transcription regulatory region sequence-specific DNA binding|sequence-specific DNA binding transcription factor activity|	1.4	25.7	1	9.91	1.2	34.3	4e-05	0.00701983
ENSG00000149428	HYOU1	hypoxia up-regulated 1	extracellular region|endoplasmic reticulum|endoplasmic reticulum lumen|membrane|extracellular vesicular exosome|endocytic vesicle lumen|	response to ischemia|response to stress|activation of signaling protein activity involved in unfolded protein response|endoplasmic reticulum unfolded protein response|cellular protein metabolic process|	ATP binding|	1.6	24	0.8	13.4	1.2	34.2	4e-05	0.00701983
ENSG00000121152	NCAPH	non-SMC condensin I complex, subunit H	condensin complex|nucleus|cytoplasm|cytosol|microtubule cytoskeleton|membrane|	mitotic cell cycle|mitotic chromosome condensation|	protein binding|	-2.1	15.4	-1.9	19.3	-2	34.2	4e-05	0.00701983
ENSG00000111077	TENC1	tensin like C1 domain containing phosphatase (tensin 2)	plasma membrane|focal adhesion|	kidney development|negative regulation of cell proliferation|response to muscle activity|dephosphorylation|cellular homeostasis|collagen metabolic process|multicellular organism growth|intracellular signal transduction|multicellular organismal homeostasis|	phosphoprotein phosphatase activity|protein binding|metal ion binding|	0.9	25.9	0.5	10.6	0.7	34.1	4e-05	0.00701983
ENSG00000128951	DUT	deoxyuridine triphosphatase	nucleus|nucleoplasm|mitochondrion|extracellular vesicular exosome|	nucleobase-containing compound metabolic process|pyrimidine nucleobase metabolic process|dUMP biosynthetic process|DNA replication|small molecule metabolic process|dUTP metabolic process|pyrimidine nucleoside biosynthetic process|nucleobase-containing small molecule metabolic process|	dUTP diphosphatase activity|protein binding|poly(A) RNA binding|	-2.4	30.8	-1	8.74	-1.8	34.1	4e-05	0.00701983
ENSG00000112242	E2F3	E2F transcription factor 3	nucleus|nucleoplasm|transcription factor complex|cytoplasm|Golgi apparatus|intracellular membrane-bounded organelle|	mitotic G2 phase|mitotic cell cycle|transcription initiation from RNA polymerase II promoter|Notch signaling pathway|positive regulation of cell proliferation|positive regulation of transcription, DNA-templated|	core promoter binding|sequence-specific DNA binding transcription factor activity|protein binding|	-1.3	18.9	-1.1	16	-1.2	34	4e-05	0.00701983
ENSG00000053900	ANAPC4	anaphase promoting complex subunit 4	nucleus|nucleoplasm|anaphase-promoting complex|cytosol|	G2/M transition of mitotic cell cycle|mitotic anaphase|mitotic cell cycle|ubiquitin-dependent protein catabolic process|mitotic nuclear division|mitotic spindle assembly checkpoint|anaphase-promoting complex-dependent proteasomal ubiquitin-dependent protein catabolic process|negative regulation of ubiquitin-protein ligase activity involved in mitotic cell cycle|positive regulation of ubiquitin-pr…	ubiquitin-protein transferase activity|protein binding|protein phosphatase binding|	3.9	34.9	0.9	4.48	3.9	33.9	4e-05	0.00701983
ENSG00000186666	BCDIN3D	BCDIN3 domain containing	nucleus|cytoplasm|	RNA methylation|miRNA metabolic process|negative regulation of pre-miRNA processing|	O-methyltransferase activity|RNA methyltransferase activity|	0.9	27.8	0.6	7.67	0.9	33.9	4e-05	0.00701983
ENSG00000170855	TRIAP1	TP53 regulated inhibitor of apoptosis 1	mitochondrion|mitochondrial intermembrane space|protein complex|perinuclear region of cytoplasm|	DNA damage response, signal transduction by p53 class mediator resulting in cell cycle arrest|phospholipid transport|DNA damage response, signal transduction by p53 class mediator|cellular response to UV|negative regulation of apoptotic process|negative regulation of cysteine-type endopeptidase activity involved in apoptotic process|positive regulation of transcription from RNA polymerase II prom…	p53 binding|protein binding|phosphatidic acid transporter activity|	2.5	20	1.9	15.3	2.2	33.8	4e-05	0.00701983
ENSG00000185024	BRF1	BRF1, RNA polymerase III transcription initiation factor 90 kDa subunit	transcription factor TFIIIB complex|nucleoplasm|	transcription from RNA polymerase III promoter|transcription initiation from RNA polymerase III promoter|rRNA transcription|tRNA transcription|gene expression|regulation of mRNA stability|positive regulation of transcription, DNA-templated|	zinc ion binding|TBP-class protein binding|	3.2	36.8	0.3	0.367	3.2	33.7	4e-05	0.00701983
ENSG00000120158	RCL1	RNA terminal phosphate cyclase-like 1	nucleolus|	RNA processing|biological_process|ribosome biogenesis|	catalytic activity|	-1.1	16.1	-1.5	18.8	-1.4	33.7	4e-05	0.00701983
ENSG00000134186	PRPF38B	pre-mRNA processing factor 38B	spliceosomal complex|	mRNA processing|RNA splicing|	poly(A) RNA binding|	1.4	22.4	1.9	12.8	1.6	33.6	4e-05	0.00701983
ENSG00000184432	COPB2	coatomer protein complex, subunit beta 2 (beta prime)	cytosol|COPI vesicle coat|	intracellular protein transport|retrograde vesicle-mediated transport, Golgi to ER|intra-Golgi vesicle-mediated transport|COPI coating of Golgi vesicle|membrane organization|	structural molecule activity|	3.1	19.5	1.6	19.1	2.9	33.6	4e-05	0.00701983
ENSG00000186141	POLR3C	polymerase (RNA) III (DNA directed) polypeptide C (62kD)	nucleus|nucleoplasm|DNA-directed RNA polymerase III complex|DNA-directed RNA polymerase III complex|cytosol|	regulation of transcription from RNA polymerase III promoter|transcription from RNA polymerase III promoter|transcription elongation from RNA polymerase III promoter|termination of RNA polymerase III transcription|gene expression|positive regulation of type I interferon production|positive regulation of interferon-beta production|innate immune response|positive regulation of innate immune respons…	RNA polymerase III activity|DNA binding|DNA-directed RNA polymerase activity|	2.1	19.1	1.7	15.4	1.7	33.5	4e-05	0.00701983
ENSG00000179950	PUF60	poly-U binding splicing factor 60KDa	cyclin-dependent protein kinase activating kinase holoenzyme complex|ribonucleoprotein complex|	transcription, DNA-templated|regulation of transcription, DNA-templated|mRNA processing|apoptotic process|RNA splicing|	nucleotide binding|DNA binding|protein binding|identical protein binding|poly(A) RNA binding|	1.5	23.1	1.3	10.8	1.4	33.4	4e-05	0.00701983
ENSG00000135387	CAPRIN1	cell cycle associated protein 1	cytoplasmic mRNA processing body|cytoplasm|cytosol|integral component of plasma membrane|cytoplasmic stress granule|membrane|dendrite|	negative regulation of translation|positive regulation of dendrite morphogenesis|positive regulation of dendritic spine morphogenesis|	RNA binding|poly(A) RNA binding|	-4.3	34.3	-0.9	5.37	-4.3	33.4	4e-05	0.00701983
ENSG00000139726	DENR	density-regulated protein	cellular_component|	formation of translation preinitiation complex|IRES-dependent translational initiation|biological_process|ribosome disassembly|	molecular_function|translation initiation factor activity|protein binding|	1	25.3	0.8	8.17	1	32.9	4e-05	0.00701983
ENSG00000163902	RPN1	ribophorin I	endoplasmic reticulum membrane|endoplasmic reticulum membrane|rough endoplasmic reticulum|oligosaccharyltransferase complex|membrane|integral component of membrane|melanosome|	translation|cellular protein modification process|SRP-dependent cotranslational protein targeting to membrane|gene expression|protein N-linked glycosylation via asparagine|protein N-linked glycosylation via asparagine|post-translational protein modification|cellular protein metabolic process|	dolichyl-diphosphooligosaccharide-protein glycotransferase activity|protein binding|poly(A) RNA binding|	2.8	35.6	0.4	1.84	2.7	32.9	4e-05	0.00701983
ENSG00000174446	SNAPC5	small nuclear RNA activating complex, polypeptide 5, 19kDa	nucleus|nucleoplasm|	regulation of transcription, DNA-templated|transcription from RNA polymerase II promoter|transcription from RNA polymerase III promoter|transcription initiation from RNA polymerase III promoter|gene expression|	sequence-specific DNA binding transcription factor activity|	1.3	26	1.5	7.29	1.4	32.7	5e-05	0.00766157
ENSG00000134014	ELP3	elongator acetyltransferase complex subunit 3	nucleolus|cytoplasm|transcription elongation factor complex|DNA-directed RNA polymerase II, holoenzyme|Elongator holoenzyme complex|	chromatin organization|regulation of transcription from RNA polymerase II promoter|regulation of transcription from RNA polymerase II promoter|transcription elongation from RNA polymerase II promoter|histone acetylation|positive regulation of cell migration|regulation of protein kinase activity|	DNA binding|histone acetyltransferase activity|protein binding|phosphorylase kinase regulator activity|metal ion binding|iron-sulfur cluster binding|	0.8	11.7	1.8	26.3	1.7	32.6	5e-05	0.00766157
ENSG00000092208	GEMIN2	gem (nuclear organelle) associated protein 2	nucleus|nucleoplasm|spliceosomal complex|nucleolus|cytoplasm|cytosol|cytosol|SMN complex|SMN-Sm protein complex|Gemini of coiled bodies|	spliceosomal complex assembly|RNA splicing, via transesterification reactions|spliceosomal snRNP assembly|spliceosomal snRNP assembly|mRNA processing|RNA splicing|gene expression|RNA metabolic process|ncRNA metabolic process|	protein binding|	1	14.1	1	18.8	1	32.4	5e-05	0.00766157
ENSG00000100413	POLR3H	polymerase (RNA) III (DNA directed) polypeptide H (22.9kD)	nucleus|nucleoplasm|nucleoplasm|DNA-directed RNA polymerase III complex|centrosome|cytosol|intracellular membrane-bounded organelle|	nucleobase-containing compound metabolic process|transcription from RNA polymerase III promoter|transcription from RNA polymerase III promoter|transcription initiation from RNA polymerase III promoter|transcription elongation from RNA polymerase III promoter|termination of RNA polymerase III transcription|gene expression|positive regulation of type I interferon production|innate immune response|d…	RNA polymerase III activity|DNA binding|DNA-directed RNA polymerase activity|	3.1	34.4	0.8	1.37	3.1	32.4	5e-05	0.00766157
ENSG00000161813	LARP4	La ribonucleoprotein domain family, member 4	membrane|	cytoskeleton organization|regulation of cell morphogenesis|	poly(A) RNA binding|	0.9	24.6	0.6	8.94	0.8	32.4	5e-05	0.00766157
ENSG00000169180	XPO6	exportin 6	nucleus|nucleus|nucleolus|cytoplasm|cytoplasm|plasma membrane|	protein export from nucleus|	protein binding|Ran GTPase binding|protein transporter activity|	-1.3	29.9	-0.5	6.92	-1.1	32.4	5e-05	0.00766157
ENSG00000184557	SOCS3	suppressor of cytokine signaling 3	cytosol|	negative regulation of protein kinase activity|JAK-STAT cascade|protein ubiquitination|cytokine-mediated signaling pathway|regulation of growth|negative regulation of apoptotic process|positive regulation of cell differentiation|negative regulation of insulin receptor signaling pathway|interferon-gamma-mediated signaling pathway|regulation of interferon-gamma-mediated signaling pathway|type I int…	protein kinase inhibitor activity|protein binding|	1	24.4	1.3	8.5	1.1	32.2	5e-05	0.00766157
ENSG00000161850	KRT82	keratin 82	keratin filament|	biological_process|	structural constituent of epidermis|	1.1	23	0.9	9.94	1	32.2	5e-05	0.00766157
ENSG00000188493	C19ORF54	chromosome 19 open reading frame 54	None	None	None	-1.2	32.7	-0.5	2.7	-1.1	32.2	5e-05	0.00766157
ENSG00000116688	MFN2	mitofusin 2	mitochondrion|mitochondrial outer membrane|cytosol|microtubule cytoskeleton|integral component of membrane|intrinsic component of mitochondrial outer membrane|	blastocyst formation|GTP catabolic process|protein targeting to mitochondrion|mitochondrial membrane organization|blood coagulation|mitochondrial fusion|mitochondrial fusion|mitochondrial fusion|cell death|negative regulation of Ras protein signal transduction|camera-type eye morphogenesis|negative regulation of smooth muscle cell proliferation|mitochondrion localization|	GTPase activity|protein binding|GTP binding|ubiquitin protein ligase binding|	1.6	20.3	1.6	12.2	1.6	32.1	5e-05	0.00766157
ENSG00000152253	SPC25	SPC25, NDC80 kinetochore complex component	condensed chromosome kinetochore|nucleus|cytosol|Ndc80 complex|	mitotic cell cycle|mitotic spindle organization|chromosome segregation|mitotic nuclear division|	protein binding|	-2.6	34.2	-0.7	1.42	-2.6	32.1	5e-05	0.00766157
ENSG00000177119	ANO6	anoctamin 6	intracellular|plasma membrane|plasma membrane|membrane|chloride channel complex|extracellular vesicular exosome|	activation of blood coagulation via clotting cascade|cation transport|chloride transport|blood coagulation|phospholipid scrambling|ion transmembrane transport|regulation of ion transmembrane transport|regulation of anion transport|transmembrane transport|phosphatidylserine exposure on blood platelet|chloride transmembrane transport|chloride transmembrane transport|positive regulation of endotheli…	calcium activated cation channel activity|calcium activated cation channel activity|intracellular calcium activated chloride channel activity|voltage-gated ion channel activity|voltage-gated chloride channel activity|	0.9	16.4	1.2	16.9	1.1	31.9	5e-05	0.00766157
ENSG00000198492	YTHDF2	YTH domain family, member 2	cytoplasmic mRNA processing body|	humoral immune response|regulation of mRNA stability|	poly(A) RNA binding|N6-methyladenosine-containing RNA binding|	1.2	23.8	0.8	9.66	1	31.9	5e-05	0.00766157
ENSG00000254806	SYS1-DBNDD2	SYS1-DBNDD2 readthrough (NMD candidate)	None	None	None	-2.9	28.7	-1.6	5.92	-2.8	31.9	5e-05	0.00766157
ENSG00000197771	MCMBP	minichromosome maintenance complex binding protein	nucleus|cytoplasm|plasma membrane|MCM complex|	mitotic S phase|mitotic S phase|DNA-dependent DNA replication|sister chromatid cohesion|mitotic nuclear division|	chromatin binding|protein binding|	-2.8	15	-1.2	19	-1.2	31.8	5e-05	0.00766157
ENSG00000175548	ALG10B	ALG10B, alpha-1,2-glucosyltransferase	plasma membrane|integral component of membrane|	dolichol-linked oligosaccharide biosynthetic process|protein N-linked glycosylation via asparagine|post-translational protein modification|cellular protein metabolic process|	transferase activity, transferring hexosyl groups|	1.2	23.1	0.9	9.76	1.1	31.7	5e-05	0.00766157
ENSG00000087470	DNM1L	dynamin 1-like	cytoplasm|mitochondrion|mitochondrial outer membrane|mitochondrial outer membrane|peroxisome|peroxisome|Golgi apparatus|cytosol|cytosol|microtubule|coated pit|membrane|cell junction|synaptic vesicle membrane|intracellular membrane-bounded organelle|protein complex|perinuclear region of cytoplasm|	mitochondrial fission|mitochondrial fission|release of cytochrome c from mitochondria|dynamin polymerization involved in mitochondrial fission|GTP catabolic process|endocytosis|apoptotic process|cellular component disassembly involved in execution phase of apoptosis|regulation of mitochondrion organization|peroxisome fission|peroxisome fission|regulation of protein oligomerization|positive regula…	GTPase activity|protein binding|GTP binding|lipid binding|ubiquitin protein ligase binding|identical protein binding|protein homodimerization activity|	4	33.5	1.1	1.88	4	31.6	6e-05	0.00912578
ENSG00000119414	PPP6C	protein phosphatase 6, catalytic subunit	cytosol|	G1/S transition of mitotic cell cycle|protein dephosphorylation|	protein serine/threonine phosphatase activity|protein binding|metal ion binding|	-2.4	29	-1.5	3.7	-1.6	31.3	7e-05	0.00927297
ENSG00000167550	RHEBL1	Ras homolog enriched in brain like 1	cytoplasm|plasma membrane|	GTP catabolic process|small GTPase mediated signal transduction|TOR signaling|positive regulation of NF-kappaB transcription factor activity|	GTP binding|	0.7	15.8	0.8	16.1	0.7	31.2	7e-05	0.00927297
ENSG00000108294	PSMB3	proteasome (prosome, macropain) subunit, beta type, 3	proteasome complex|nucleus|nucleoplasm|cytoplasm|mitochondrion|Golgi apparatus|cytosol|proteasome core complex|actin cytoskeleton|extracellular vesicular exosome|	G1/S transition of mitotic cell cycle|protein polyubiquitination|mitotic cell cycle|antigen processing and presentation of peptide antigen via MHC class I|antigen processing and presentation of exogenous peptide antigen via MHC class I, TAP-dependent|regulation of cellular amino acid metabolic process|apoptotic process|DNA damage response, signal transduction by p53 class mediator resulting in ce…	threonine-type endopeptidase activity|protein binding|	-3	32.3	-0.8	4.43	-2.9	31.1	7e-05	0.00927297
ENSG00000168876	ANKRD49	ankyrin repeat domain 49	nucleus|	positive regulation of transcription, DNA-templated|	None	1.1	23	0.9	8.93	1	31	7e-05	0.00927297
ENSG00000023608	SNAPC1	small nuclear RNA activating complex, polypeptide 1, 43kDa	nucleoplasm|	regulation of transcription, DNA-templated|transcription from RNA polymerase III promoter|gene expression|	DNA binding|	1.7	18.2	2.1	14.2	1.8	30.9	7e-05	0.00927297
ENSG00000183431	SF3A3	splicing factor 3a, subunit 3, 60kDa	nucleus|nucleoplasm|spliceosomal complex|nuclear speck|catalytic step 2 spliceosome|	RNA splicing, via transesterification reactions|mRNA 3'-splice site recognition|mRNA splicing, via spliceosome|mRNA splicing, via spliceosome|mRNA processing|RNA splicing|gene expression|	protein binding|zinc ion binding|poly(A) RNA binding|	4.2	26.2	1.1	14.4	1.4	30.9	7e-05	0.00927297
ENSG00000154727	GABPA	GA binding protein transcription factor, alpha subunit 60kDa	nuclear chromatin|nucleus|	negative regulation of transcription from RNA polymerase II promoter|in utero embryonic development|transcription from RNA polymerase II promoter|cell differentiation|negative regulation of megakaryocyte differentiation|positive regulation of transcription from RNA polymerase II promoter|	RNA polymerase II core promoter proximal region sequence-specific DNA binding|RNA polymerase II core promoter proximal region sequence-specific DNA binding transcription factor activity involved in positive regulation of transcription|RNA polymerase II transcription regulatory region sequence-specific DNA binding transcription factor activity involved in positive regulation of transcription|DNA b…	1.2	26	0.7	6.06	1.1	30.9	7e-05	0.00927297
ENSG00000123407	HOXC12	homeobox C12	nucleus|	transcription, DNA-templated|regulation of transcription, DNA-templated|multicellular organismal development|	sequence-specific DNA binding transcription factor activity|sequence-specific DNA binding|	0.9	23.1	0.8	8.13	0.9	30.8	7e-05	0.00927297
ENSG00000139168	ZCRB1	zinc finger CCHC-type and RNA binding motif 1	nucleoplasm|U12-type spliceosomal complex|	mRNA processing|RNA splicing|	nucleotide binding|zinc ion binding|poly(A) RNA binding|	1.1	15.3	1.1	15.6	1.1	30.6	7e-05	0.00927297
ENSG00000112118	MCM3	minichromosome maintenance complex component 3	nucleus|nucleoplasm|alpha DNA polymerase:primase complex|centrosome|membrane|MCM complex|intracellular membrane-bounded organelle|perinuclear region of cytoplasm|	G1/S transition of mitotic cell cycle|mitotic cell cycle|DNA replication|DNA replication initiation|DNA strand elongation involved in DNA replication|DNA duplex unwinding|	DNA binding|DNA helicase activity|protein binding|ATP binding|	-2.5	22	-1	12.1	-1.2	30.6	7e-05	0.00927297
ENSG00000121073	SLC35B1	solute carrier family 35, member B1	endoplasmic reticulum membrane|integral component of membrane|intracellular membrane-bounded organelle|	transport|UDP-galactose transmembrane transport|	UDP-galactose transmembrane transporter activity|	1.8	29.7	1.5	1.45	1.8	30.5	7e-05	0.00927297
ENSG00000139620	KANSL2	KAT8 regulatory NSL complex subunit 2	histone acetyltransferase complex|nucleoplasm|	chromatin organization|histone H4-K5 acetylation|histone H4-K8 acetylation|histone H4-K16 acetylation|	histone acetyltransferase activity (H4-K5 specific)|histone acetyltransferase activity (H4-K8 specific)|histone acetyltransferase activity (H4-K16 specific)|	0.9	24.4	0.9	6.5	0.9	30.5	7e-05	0.00927297
ENSG00000061794	MRPS35	mitochondrial ribosomal protein S35	cytoplasm|mitochondrion|mitochondrial small ribosomal subunit|mitochondrial small ribosomal subunit|	DNA damage response, detection of DNA damage|peptide biosynthetic process|	poly(A) RNA binding|	1.9	21.4	1.2	10.6	1.4	30.4	7e-05	0.00927297
ENSG00000177885	GRB2	growth factor receptor-bound protein 2	nucleus|cytoplasm|endosome|Golgi apparatus|cytosol|plasma membrane|COP9 signalosome|vesicle membrane|extracellular vesicular exosome|Grb2-EGFR complex|	epidermal growth factor receptor signaling pathway|Ras protein signal transduction|cell-cell signaling|axon guidance|aging|blood coagulation|insulin receptor signaling pathway|insulin receptor signaling pathway|fibroblast growth factor receptor signaling pathway|positive regulation of signal transduction|positive regulation of signal transduction|viral process|platelet activation|positive regulat…	phosphotyrosine binding|SH3/SH2 adaptor activity|epidermal growth factor receptor binding|neurotrophin TRKA receptor binding|protein binding|SH3 domain binding|protein kinase binding|protein phosphatase binding|identical protein binding|insulin receptor substrate binding|poly(A) RNA binding|ephrin receptor binding|	1.2	16.6	1.4	14.3	1.4	30.3	7e-05	0.00927297
ENSG00000089234	BRAP	BRCA1 associated protein	ubiquitin ligase complex|cytoplasm|nuclear membrane|	MAPK cascade|Ras protein signal transduction|negative regulation of signal transduction|protein ubiquitination|protein ubiquitination|	nucleotide binding|ubiquitin-protein transferase activity|protein binding|nuclear localization sequence binding|zinc ion binding|ligase activity|	0.9	20.4	0.7	10.8	0.8	30.3	7e-05	0.00927297
ENSG00000135624	CCT7	chaperonin containing TCP1, subunit 7 (eta)	zona pellucida receptor complex|cytoplasm|mitochondrion|cytosol|chaperonin-containing T-complex|microtubule|cell body|extracellular vesicular exosome|	protein folding|binding of sperm to zona pellucida|cellular protein metabolic process|'de novo' posttranslational protein folding|	ATP binding|identical protein binding|unfolded protein binding|	-3	31.3	-0.9	2.17	-2.9	30.3	7e-05	0.00927297
ENSG00000198554	WDHD1	WD repeat and HMG-box DNA binding protein 1	chromosome, centromeric region|nucleus|nucleoplasm|cytoplasm|	RNA processing|regulation of chromosome organization|heterochromatin maintenance|	DNA binding|chromatin binding|RNA binding|protein binding|RNA polymerase binding|	-1.4	24	-1.6	6.8	-1.4	30.3	7e-05	0.00927297
ENSG00000125870	SNRPB2	small nuclear ribonucleoprotein polypeptide B	nucleus|nucleoplasm|spliceosomal complex|U2 snRNP|nucleolus|catalytic step 2 spliceosome|	mRNA splicing, via spliceosome|mRNA splicing, via spliceosome|mRNA processing|RNA splicing|gene expression|	nucleotide binding|protein binding|snRNA binding|	1.2	17.2	1	13.8	1.1	30.2	8e-05	0.00955023
ENSG00000117751	PPP1R8	protein phosphatase 1, regulatory subunit 8	nucleus|spliceosomal complex|cytoplasm|nuclear speck|	transcription, DNA-templated|regulation of transcription, DNA-templated|mRNA processing|RNA catabolic process|cell proliferation|RNA splicing|negative regulation of catalytic activity|negative regulation of catalytic activity|RNA phosphodiester bond hydrolysis|	DNA binding|RNA binding|endonuclease activity|protein serine/threonine phosphatase inhibitor activity|protein binding|protein phosphatase type 1 regulator activity|ribonuclease E activity|	1.1	20.5	0.7	10.9	0.9	30.2	8e-05	0.00955023
ENSG00000163002	NUP35	nucleoporin 35kDa	nucleus|nuclear envelope|nuclear pore|plasma membrane|nuclear membrane|intracellular membrane-bounded organelle|intermediate filament cytoskeleton|	mitotic cell cycle|carbohydrate metabolic process|mitotic nuclear envelope disassembly|hexose transport|regulation of glucose transport|protein transport|glucose transport|viral process|cytokine-mediated signaling pathway|small molecule metabolic process|mRNA transport|transmembrane transport|	None	0.8	18.9	0.7	11.9	0.7	30.1	8e-05	0.00955023
ENSG00000129691	ASH2L	ash2 (absent, small, or homeotic)-like (Drosophila)	nucleus|histone methyltransferase complex|histone methyltransferase complex|Set1C/COMPASS complex|	transcription, DNA-templated|regulation of transcription, DNA-templated|transcription from RNA polymerase II promoter|cellular response to DNA damage stimulus|positive regulation of cell proliferation|hemopoiesis|response to estrogen|positive regulation of transcription from RNA polymerase II promoter|histone H3-K4 methylation|	DNA binding|protein binding|histone methyltransferase activity (H3-K4 specific)|transcription regulatory region DNA binding|metal ion binding|	3.5	28.2	0.7	8.58	0.9	30.1	8e-05	0.00955023
ENSG00000188906	LRRK2	leucine-rich repeat kinase 2	extracellular space|cytoplasm|mitochondrion|mitochondrial outer membrane|mitochondrial inner membrane|mitochondrial matrix|lysosome|endosome|endoplasmic reticulum|Golgi apparatus|trans-Golgi network|cytosol|plasma membrane|synaptic vesicle|inclusion body|axon|axon|dendrite|dendrite|cytoplasmic vesicle|mitochondrial membrane|cytoplasmic side of mitochondrial outer membrane|dendrite cytoplasm|neuro…	MAPK cascade|activation of MAPKK activity|activation of MAPK activity|positive regulation of protein phosphorylation|GTP catabolic process|autophagy|response to oxidative stress|small GTPase mediated signal transduction|neuromuscular junction development|determination of adult lifespan|positive regulation of autophagy|positive regulation of autophagy|regulation of neuron maturation|peptidyl-serin…	SNARE binding|glycoprotein binding|actin binding|GTPase activity|protein kinase activity|protein serine/threonine kinase activity|MAP kinase kinase activity|enzyme inhibitor activity|GTPase activator activity|protein binding|ATP binding|GTP binding|tubulin binding|kinase activity|Rho GTPase binding|syntaxin-1 binding|clathrin binding|GTP-dependent protein kinase activity|GTP-dependent protein kin…	1.2	22.8	0.6	9.87	0.9	30.1	8e-05	0.00955023
ENSG00000123064	DDX54	DEAD (Asp-Glu-Ala-Asp) box polypeptide 54	nucleus|nucleolus|membrane|	ATP catabolic process|ATP catabolic process|transcription, DNA-templated|regulation of transcription, DNA-templated|RNA processing|RNA metabolic process|intracellular estrogen receptor signaling pathway|	transcription corepressor activity|ATP-dependent RNA helicase activity|receptor binding|ATP binding|estrogen receptor binding|poly(A) RNA binding|	3.6	33.5	0.1	0.0854	3.6	30.1	8e-05	0.00955023
ENSG00000162923	WDR26	WD repeat domain 26	nucleus|cytoplasm|	None	None	-1	20	-0.7	12.3	-0.8	30.1	8e-05	0.00955023
ENSG00000184575	XPOT	exportin, tRNA	nucleus|nuclear pore|nucleoplasm|cytoplasm|	tRNA export from nucleus|intracellular protein transport|	tRNA binding|Ran GTPase binding|	1	20.9	1.4	10.3	1.3	30	8e-05	0.00955023
ENSG00000181418	DDN	dendrin	nucleus|cytoplasm|endoplasmic reticulum membrane|dendritic spine membrane|cell projection|perikaryon|	None	protein binding|	2.3	22.4	1.1	10.8	1.3	30	8e-05	0.00955023
ENSG00000185627	PSMD13	proteasome (prosome, macropain) 26S subunit, non-ATPase, 13	proteasome complex|nucleus|nucleoplasm|cytosol|proteasome regulatory particle|membrane|proteasome accessory complex|extracellular vesicular exosome|	G1/S transition of mitotic cell cycle|protein polyubiquitination|mitotic cell cycle|antigen processing and presentation of peptide antigen via MHC class I|antigen processing and presentation of exogenous peptide antigen via MHC class I, TAP-dependent|regulation of cellular amino acid metabolic process|apoptotic process|DNA damage response, signal transduction by p53 class mediator resulting in ce…	None	-2.1	28.2	-0.8	6.61	-1.9	30	8e-05	0.00955023
ENSG00000140395	WDR61	WD repeat domain 61	nucleus|cytoplasm|Cdc73/Paf1 complex|transcriptionally active chromatin|Ski complex|	transcription, DNA-templated|Wnt signaling pathway|positive regulation of transcription elongation from RNA polymerase II promoter|negative regulation of myeloid cell differentiation|positive regulation of transcription from RNA polymerase II promoter|positive regulation of histone H3-K4 methylation|histone H3-K4 trimethylation|positive regulation of histone H3-K79 methylation|	protein binding|	-0.9	14.9	-2.7	18.7	-0.9	30	8e-05	0.00955023
ENSG00000133226	SRRM1	serine/arginine repetitive matrix 1	nucleus|nucleoplasm|cytosol|nuclear matrix|nuclear speck|catalytic step 2 spliceosome|	RNA splicing, via transesterification reactions|mRNA splicing, via spliceosome|mRNA splicing, via spliceosome|transcription from RNA polymerase II promoter|termination of RNA polymerase II transcription|mRNA export from nucleus|RNA splicing|gene expression|mRNA 3'-end processing|	DNA binding|poly(A) RNA binding|	1.5	20.9	2.3	12.5	1.7	29.9	8e-05	0.00955023
ENSG00000104221	BRF2	BRF2, RNA polymerase III transcription initiation factor 50 kDa subunit	nucleoplasm|	DNA-templated transcription, initiation|regulation of transcription, DNA-templated|transcription from RNA polymerase III promoter|gene expression|	zinc ion binding|	1.3	18.9	1.2	11.5	1.2	29.9	8e-05	0.00955023
ENSG00000115392	FANCL	Fanconi anemia, complementation group L	nuclear envelope|nucleoplasm|cytoplasm|Fanconi anaemia nuclear complex|	DNA repair|DNA repair|protein monoubiquitination|cellular response to DNA damage stimulus|gamete generation|regulation of cell proliferation|	ubiquitin-protein transferase activity|ubiquitin-protein transferase activity|ubiquitin-protein transferase activity|zinc ion binding|ligase activity|ubiquitin protein ligase binding|	-1	17.1	-1.2	13.5	-1.1	29.9	8e-05	0.00955023
ENSG00000079134	THOC1	THO complex 1	transcription export complex|THO complex|THO complex part of transcription export complex|nucleus|cytoplasm|nuclear matrix|nuclear speck|intercellular bridge|	regulation of DNA recombination|transcription, DNA-templated|RNA processing|mRNA processing|mRNA export from nucleus|mRNA export from nucleus|apoptotic process|signal transduction|RNA splicing|replication fork processing|regulation of DNA-templated transcription, elongation|positive regulation of DNA-templated transcription, elongation|viral mRNA export from host cell nucleus|negative regulation …	DNA binding|RNA binding|protein binding|	-1.2	15.2	-1.4	15.4	-1.3	29.9	8e-05	0.00955023
ENSG00000110844	PRPF40B	PRP40 pre-mRNA processing factor 40 homolog B (S. cerevisiae)	nuclear speck|	mRNA processing|RNA splicing|	None	1	25	0.7	6.14	0.9	29.8	8e-05	0.00955023
ENSG00000110700	RPS13	ribosomal protein S13	nucleus|nucleolus|cytosol|ribosome|membrane|cytosolic small ribosomal subunit|extracellular vesicular exosome|	nuclear-transcribed mRNA catabolic process, nonsense-mediated decay|translation|translation|translational initiation|translational elongation|translational termination|SRP-dependent cotranslational protein targeting to membrane|gene expression|viral process|RNA metabolic process|mRNA metabolic process|viral life cycle|viral transcription|negative regulation of RNA splicing|cellular protein metabo…	mRNA binding|structural constituent of ribosome|protein binding|poly(A) RNA binding|	-2.5	17.6	-1.3	17.3	-1.8	29.8	8e-05	0.00955023
ENSG00000136522	MRPL47	mitochondrial ribosomal protein L47	cellular_component|mitochondrion|mitochondrial ribosome|	translation|biological_process|	molecular_function|structural constituent of ribosome|	1.3	8	2.2	24.8	2.1	29.6	9e-05	0.010476
ENSG00000124422	USP22	ubiquitin specific peptidase 22	SAGA complex|SAGA-type complex|	chromatin organization|transcription, DNA-templated|ubiquitin-dependent protein catabolic process|cell cycle|embryo development|histone ubiquitination|histone deubiquitination|protein deubiquitination|histone H4 acetylation|positive regulation of transcription, DNA-templated|positive regulation of mitotic cell cycle|	transcription coactivator activity|ubiquitin-specific protease activity|ubiquitin-specific protease activity|protein binding|zinc ion binding|H4 histone acetyltransferase activity|enzyme binding|ligand-dependent nuclear receptor transcription coactivator activity|	1.5	12.2	1	19.9	1.2	29.6	9e-05	0.010476
ENSG00000030066	NUP160	nucleoporin 160kDa	kinetochore|nuclear envelope|nuclear pore|cytosol|nuclear pore outer ring|nuclear pore outer ring|	mitotic cell cycle|carbohydrate metabolic process|mRNA export from nucleus|mitotic nuclear envelope disassembly|hexose transport|regulation of glucose transport|protein transport|glucose transport|viral process|cytokine-mediated signaling pathway|small molecule metabolic process|transmembrane transport|	nucleocytoplasmic transporter activity|protein binding|	3	29.5	0.8	6.14	1.4	29.6	9e-05	0.010476
ENSG00000100028	SNRPD3	small nuclear ribonucleoprotein D3 polypeptide 18kDa	nucleus|nucleoplasm|spliceosomal complex|U7 snRNP|U1 snRNP|U4 snRNP|U12-type spliceosomal complex|cytoplasm|cytosol|cytosol|small nuclear ribonucleoprotein complex|methylosome|pICln-Sm protein complex|SMN-Sm protein complex|extracellular vesicular exosome|catalytic step 2 spliceosome|	spliceosomal snRNP assembly|spliceosomal snRNP assembly|mRNA splicing, via spliceosome|mRNA splicing, via spliceosome|transcription from RNA polymerase II promoter|termination of RNA polymerase II transcription|histone mRNA metabolic process|RNA splicing|gene expression|RNA metabolic process|mRNA 3'-end processing|ncRNA metabolic process|	protein binding|enzyme binding|poly(A) RNA binding|histone pre-mRNA DCP binding|	2	12.2	1.6	18.3	1.7	29.5	0.0001	0.010476
ENSG00000174106	LEMD3	LEM domain containing 3	nuclear inner membrane|integral component of nuclear inner membrane|membrane|integral component of membrane|	negative regulation of transforming growth factor beta receptor signaling pathway|negative regulation of BMP signaling pathway|negative regulation of activin receptor signaling pathway|skeletal muscle cell differentiation|regulation of cell cycle|	nucleotide binding|DNA binding|protein binding|	1	22.7	0.6	8.06	0.9	29.5	0.0001	0.010476
ENSG00000130985	UBA1	ubiquitin-like modifier activating enzyme 1	heterochromatin|nucleus|cytoplasm|mitochondrion|lysosomal membrane|cytosol|endosome membrane|desmosome|rough endoplasmic reticulum membrane|extracellular vesicular exosome|	cellular response to DNA damage stimulus|cell death|protein ubiquitination|protein ubiquitination|modification-dependent protein catabolic process|	ubiquitin activating enzyme activity|ubiquitin-protein transferase activity|protein binding|ATP binding|poly(A) RNA binding|	-3	30.5	-0.7	5.11	-3	29.5	0.0001	0.010476
ENSG00000129347	KRI1	KRI1 homolog (S. cerevisiae)	nucleolus|	None	poly(A) RNA binding|	-2	4.89	-2	25	-2	29.5	0.0001	0.010476
ENSG00000197170	PSMD12	proteasome (prosome, macropain) 26S subunit, non-ATPase, 12	nucleoplasm|cytosol|proteasome regulatory particle|membrane|proteasome accessory complex|extracellular vesicular exosome|	G1/S transition of mitotic cell cycle|protein polyubiquitination|mitotic cell cycle|antigen processing and presentation of peptide antigen via MHC class I|antigen processing and presentation of exogenous peptide antigen via MHC class I, TAP-dependent|regulation of cellular amino acid metabolic process|apoptotic process|DNA damage response, signal transduction by p53 class mediator resulting in ce…	None	1.6	24.8	0.9	6.18	1.2	29.4	0.0001	0.010476
ENSG00000138778	CENPE	centromere protein E, 312kDa	chromosome, centromeric region|kinetochore|condensed nuclear chromosome kinetochore|condensed chromosome, centromeric region|condensed chromosome outer kinetochore|nucleus|cytoplasm|spindle|cytosol|kinesin complex|microtubule|microtubule cytoskeleton|membrane|	mitotic metaphase|mitotic cell cycle|microtubule-based movement|mitotic chromosome movement towards spindle pole|mitotic metaphase plate congression|multicellular organismal development|blood coagulation|metabolic process|metabolic process|antigen processing and presentation of exogenous peptide antigen via MHC class II|positive regulation of protein kinase activity|kinetochore assembly|	microtubule motor activity|protein binding|ATP binding|microtubule binding|kinetochore binding|	-2.6	22.7	-1.7	9.27	-2.5	29.4	0.0001	0.010476
ENSG00000156508	EEF1A1	eukaryotic translation elongation factor 1 alpha 1	extracellular space|nucleus|nucleolus|cytoplasm|cytoplasm|cytoplasm|cytosol|eukaryotic translation elongation factor 1 complex|plasma membrane|membrane|extracellular vesicular exosome|	GTP catabolic process|transcription, DNA-templated|regulation of transcription, DNA-templated|translation|translational elongation|gene expression|cellular protein metabolic process|cellular response to epidermal growth factor stimulus|	translation elongation factor activity|GTPase activity|protein binding|GTP binding|protein kinase binding|poly(A) RNA binding|	-2.5	21.8	-2	8.72	-2.4	29.4	0.0001	0.010476
ENSG00000241370	RPP21	ribonuclease P/MRP 21kDa subunit	nucleolus|	tRNA processing|response to drug|RNA phosphodiester bond hydrolysis, endonucleolytic|	ribonuclease P activity|metal ion binding|	1.1	29	1.2	0.717	1.1	29.3	0.0001	0.010476
ENSG00000124193	SRSF6	serine/arginine-rich splicing factor 6	nucleus|nucleoplasm|nuclear speck|	alternative mRNA splicing, via spliceosome|regulation of alternative mRNA splicing, via spliceosome|regulation of alternative mRNA splicing, via spliceosome|mRNA splicing, via spliceosome|transcription from RNA polymerase II promoter|termination of RNA polymerase II transcription|mRNA splice site selection|mRNA export from nucleus|RNA splicing|gene expression|regulation of keratinocyte proliferat…	nucleotide binding|RNA binding|pre-mRNA binding|poly(A) RNA binding|	0.8	5.43	0.9	24.4	0.9	29.3	0.0001	0.010476
ENSG00000172551	MUCL1	mucin-like 1	extracellular region|Golgi lumen|membrane|	O-glycan processing|post-translational protein modification|cellular protein metabolic process|	None	1.1	23.8	0.9	6.27	1.1	29.3	0.0001	0.010476
ENSG00000135972	MRPS9	mitochondrial ribosomal protein S9	nucleolus|mitochondrion|mitochondrial small ribosomal subunit|	translation|DNA damage response, detection of DNA damage|peptide biosynthetic process|	structural constituent of ribosome|protein binding|poly(A) RNA binding|	1.4	21.9	1.8	8.81	1.5	29.1	0.0001	0.010476
ENSG00000139218	SCAF11	SR-related CTD-associated factor 11	nucleus|nucleolus|	spliceosomal complex assembly|RNA splicing, via transesterification reactions|mRNA processing|RNA splicing|	protein binding|zinc ion binding|poly(A) RNA binding|	1.1	28.4	0.6	1.58	1.1	29.1	0.0001	0.010476
ENSG00000146282	RARS2	arginyl-tRNA synthetase 2, mitochondrial	mitochondrial matrix|	tRNA aminoacylation for protein translation|arginyl-tRNA aminoacylation|gene expression|	arginine-tRNA ligase activity|ATP binding|poly(A) RNA binding|	0.9	21.4	1.8	12.4	1.6	29	0.0001	0.010476
ENSG00000164167	LSM6	LSM6 homolog, U6 small nuclear RNA associated (S. cerevisiae)	spliceosomal complex|cytosol|small nuclear ribonucleoprotein complex|extracellular vesicular exosome|	nuclear-transcribed mRNA catabolic process, deadenylation-dependent decay|rRNA processing|mRNA processing|tRNA processing|RNA splicing|gene expression|RNA metabolic process|mRNA metabolic process|exonucleolytic nuclear-transcribed mRNA catabolic process involved in deadenylation-dependent decay|	protein binding|poly(A) RNA binding|	0.9	5.26	2.4	27.9	2.4	28.9	0.0001	0.010476
ENSG00000166598	HSP90B1	heat shock protein 90kDa beta (Grp94), member 1	extracellular region|nucleus|endoplasmic reticulum|endoplasmic reticulum|endoplasmic reticulum lumen|endoplasmic reticulum lumen|endoplasmic reticulum membrane|cytosol|plasma membrane|membrane|midbody|melanosome|perinuclear region of cytoplasm|extracellular vesicular exosome|endocytic vesicle lumen|	response to hypoxia|toll-like receptor signaling pathway|protein folding|activation of signaling protein activity involved in unfolded protein response|protein transport|ER-associated ubiquitin-dependent protein catabolic process|endoplasmic reticulum unfolded protein response|actin rod assembly|negative regulation of apoptotic process|negative regulation of apoptotic process|regulation of phosph…	RNA binding|calcium ion binding|protein binding|ATP binding|protein phosphatase binding|virion binding|low-density lipoprotein particle receptor binding|unfolded protein binding|	1.2	23.4	0.6	6.4	1.2	28.9	0.0001	0.010476
ENSG00000182544	MFSD5	major facilitator superfamily domain containing 5	plasma membrane|membrane|integral component of membrane|	ion transport|	None	0.9	22.8	1.3	6.71	0.9	28.8	0.0001	0.010476
ENSG00000104129	DNAJC17	DnaJ (Hsp40) homolog, subfamily C, member 17	None	None	nucleotide binding|RNA binding|	1.6	17.3	1	13.3	1.5	28.8	0.0001	0.010476
ENSG00000121350	PYROXD1	pyridine nucleotide-disulphide oxidoreductase domain 1	None	oxidation-reduction process|	oxidoreductase activity|	1.5	27.6	0.5	7.12	1.3	28.8	0.0001	0.010476
ENSG00000164815	ORC5	origin recognition complex, subunit 5	origin recognition complex|nucleus|nucleus|nucleoplasm|nuclear origin of replication recognition complex|nuclear origin of replication recognition complex|cytoplasm|	G1/S transition of mitotic cell cycle|mitotic cell cycle|DNA replication|DNA replication|DNA replication initiation|	nucleotide binding|molecular_function|DNA replication origin binding|protein binding|ATP binding|	-2.3	20	-1.7	10.7	-1.8	28.8	0.0001	0.010476
ENSG00000272822	RP11-302B13.5	N/A	None	None	None	1.1	25.5	1.1	3.61	1.1	28.7	0.00011	0.011237
ENSG00000258311	RP11-644F5.10	N/A	None	None	None	0.8	15.7	0.7	13.7	0.8	28.6	0.00011	0.011237
ENSG00000185633	NDUFA4L2	NADH dehydrogenase (ubiquinone) 1 alpha subcomplex, 4-like 2	None	None	None	0.9	20.9	0.6	8.57	0.8	28.6	0.00011	0.011237
ENSG00000010292	NCAPD2	non-SMC condensin I complex, subunit D2	nuclear chromosome|condensed chromosome|condensin complex|condensin core heterodimer|nucleus|nucleus|cytoplasm|cytoplasm|cytoplasm|cytosol|membrane|pronucleus|	mitotic cell cycle|mitotic chromosome condensation|mitotic chromosome condensation|	protein binding|histone binding|histone binding|	-3.4	24	-1.5	9.29	-1.8	28.6	0.00011	0.011237
ENSG00000185379	RAD51D	RAD51 paralog D	chromosome, telomeric region|nucleus|replication fork|cytoplasm|centrosome|Rad51B-Rad51C-Rad51D-XRCC2 complex|	telomere maintenance|double-strand break repair via homologous recombination|ATP catabolic process|ATP catabolic process|DNA repair|reciprocal meiotic recombination|strand invasion|	four-way junction DNA binding|DNA binding|single-stranded DNA binding|protein binding|ATP binding|DNA-dependent ATPase activity|gamma-tubulin binding|	-1.2	17.5	-1.1	11.6	-1.1	28.5	0.00012	0.0121377
ENSG00000111371	SLC38A1	solute carrier family 38, member 1	plasma membrane|integral component of membrane|axon|extracellular vesicular exosome|	neurotransmitter uptake|amino acid transmembrane transport|ion transport|sodium ion transport|amino acid transport|glutamine transport|synaptic transmission|neutral amino acid transport|transmembrane transport|	sodium:amino acid symporter activity|neutral amino acid transmembrane transporter activity|L-glutamine transmembrane transporter activity|	0.6	11.6	0.9	18.4	0.7	28.3	0.00013	0.0128951
ENSG00000110880	CORO1C	coronin, actin binding protein, 1C	cytoplasm|plasma membrane|actin cytoskeleton|lamellipodium|	phagocytosis|signal transduction|actin cytoskeleton organization|	actin filament binding|	0.8	17.8	0.7	10.9	0.8	28.3	0.00013	0.0128951
ENSG00000077721	UBE2A	ubiquitin-conjugating enzyme E2A	chromatin|nuclear chromatin|XY body|cytosol|HULC complex|	protein polyubiquitination|in utero embryonic development|antigen processing and presentation of peptide antigen via MHC class I|DNA repair|postreplication repair|ubiquitin-dependent protein catabolic process|positive regulation of cell proliferation|response to UV|histone H2A ubiquitination|protein autoubiquitination|maternal process involved in female pregnancy|protein K48-linked ubiquitination…	ubiquitin-protein transferase activity|protein binding|ATP binding|acid-amino acid ligase activity|ubiquitin protein ligase binding|	-1	16.5	-1.5	12.6	-1	28.3	0.00013	0.0128951
ENSG00000101057	MYBL2	v-myb avian myeloblastosis viral oncogene homolog-like 2	nucleus|nucleoplasm|Myb complex|	G2/M transition of mitotic cell cycle|mitotic cell cycle|transcription, DNA-templated|positive regulation of transcription from RNA polymerase II promoter|regulation of cell cycle|spindle assembly involved in mitosis|	RNA polymerase II core promoter proximal region sequence-specific DNA binding|RNA polymerase II core promoter proximal region sequence-specific DNA binding transcription factor activity involved in positive regulation of transcription|chromatin binding|sequence-specific DNA binding transcription factor activity|protein binding|	-0.9	19.3	-1.9	10.2	-1.9	28.3	0.00013	0.0128951
ENSG00000132604	TERF2	telomeric repeat binding factor 2	chromosome, telomeric region|nuclear telomere cap complex|male germ cell nucleus|nucleus|nucleoplasm|cytoplasm|Golgi apparatus|Mre11 complex|	telomere maintenance|telomere maintenance|age-dependent telomere shortening|in utero embryonic development|telomere maintenance via telomerase|cell cycle|telomere maintenance via telomere shortening|telomere capping|telomeric loop formation|protection from non-homologous end joining at telomere|negative regulation of telomere maintenance|positive regulation of telomere maintenance|negative regula…	chromatin binding|double-stranded telomeric DNA binding|protein binding|protein C-terminus binding|telomeric DNA binding|protein homodimerization activity|	-3	28.5	-0.8	6.84	-3	28.2	0.00014	0.0134496
ENSG00000135426	TESPA1	thymocyte expressed, positive selection associated 1	cytoplasm|endoplasmic reticulum membrane|COP9 signalosome|	COP9 signalosome assembly|positive regulation of T cell differentiation in thymus|positive regulation of T cell receptor signaling pathway|	receptor binding|	0.9	21.3	1.9	10.1	1.2	28.1	0.00015	0.0134496
ENSG00000239511	POM121L7	POM121 transmembrane nucleoporin-like 7	None	None	None	4.1	28.9	1.1	2.48	4.1	28.1	0.00015	0.0134496
ENSG00000174173	TRMT10C	tRNA methyltransferase 10 homolog C (S. cerevisiae)	nucleus|mitochondrion|mitochondrial nucleoid|	mitochondrial RNA 5'-end processing|tRNA processing|methylation|	protein binding|methyltransferase activity|poly(A) RNA binding|	0.9	22.7	0.6	6.85	0.8	28.1	0.00015	0.0134496
ENSG00000172053	QARS	glutaminyl-tRNA synthetase	cytoplasm|mitochondrial matrix|cytosol|	tRNA aminoacylation for protein translation|glutaminyl-tRNA aminoacylation|gene expression|	glutamine-tRNA ligase activity|ATP binding|	3.8	27.8	1.4	4.68	3.7	28	0.00015	0.0134496
ENSG00000121749	TBC1D15	TBC1 domain family, member 15	cytoplasm|mitochondrion|extracellular vesicular exosome|	regulation of Rab GTPase activity|positive regulation of Rab GTPase activity|	Rab GTPase activator activity|protein binding|	1.1	16.9	1.1	11.5	1.1	28	0.00015	0.0134496
ENSG00000174437	ATP2A2	ATPase, Ca++ transporting, cardiac muscle, slow twitch 2	endoplasmic reticulum membrane|endoplasmic reticulum membrane|integral component of plasma membrane|membrane|sarcoplasmic reticulum|platelet dense tubular network membrane|sarcoplasmic reticulum membrane|intracellular membrane-bounded organelle|	regulation of the force of heart contraction|transport|cellular calcium ion homeostasis|ER-nucleus signaling pathway|cell adhesion|blood coagulation|metabolic process|epidermis development|positive regulation of heart rate|ion transmembrane transport|negative regulation of heart contraction|transmembrane transport|relaxation of cardiac muscle|sarcoplasmic reticulum calcium ion transport|calcium i…	calcium-transporting ATPase activity|protein binding|ATP binding|protein C-terminus binding|enzyme binding|S100 protein binding|metal ion binding|calcium-transporting ATPase activity involved in regulation of cardiac muscle cell membrane potential|	2.6	23.7	1.7	6.11	2.5	27.9	0.00015	0.0134496
ENSG00000170515	PA2G4	proliferation-associated 2G4, 38kDa	nucleus|nucleolus|cytoplasm|membrane|ribonucleoprotein complex|extracellular vesicular exosome|	transcription, DNA-templated|rRNA processing|regulation of translation|cell cycle arrest|cell proliferation|negative regulation of transcription, DNA-templated|	DNA binding|sequence-specific DNA binding transcription factor activity|protein binding|ubiquitin protein ligase binding|poly(A) RNA binding|	0.8	18.2	0.7	10.3	0.7	27.8	0.00015	0.0134496
ENSG00000123104	ITPR2	inositol 1,4,5-trisphosphate receptor, type 2	endoplasmic reticulum membrane|plasma membrane|cell cortex|membrane|integral component of membrane|platelet dense tubular network membrane|sarcoplasmic reticulum membrane|receptor complex|	response to hypoxia|energy reserve metabolic process|transport|signal transduction|epidermal growth factor receptor signaling pathway|activation of phospholipase C activity|blood coagulation|fibroblast growth factor receptor signaling pathway|platelet activation|Fc-epsilon receptor signaling pathway|Fc-gamma receptor signaling pathway involved in phagocytosis|small molecule metabolic process|inna…	inositol 1,4,5-trisphosphate-sensitive calcium-release channel activity|calcium ion transmembrane transporter activity|phosphatidylinositol binding|	0.9	14.8	0.9	13.3	0.9	27.7	0.00015	0.0134496
ENSG00000135451	TROAP	trophinin associated protein	cytoplasm|	cell adhesion|	protein binding|	0.6	14.1	0.8	14.5	0.7	27.7	0.00015	0.0134496
ENSG00000253729	PRKDC	protein kinase, DNA-activated, catalytic polypeptide	nucleus|nucleoplasm|transcription factor complex|nucleolus|cytosol|DNA-dependent protein kinase-DNA ligase 4 complex|membrane|nonhomologous end joining complex|	telomere maintenance|somitogenesis|negative regulation of protein phosphorylation|B cell lineage commitment|pro-B cell differentiation|T cell lineage commitment|DNA repair|double-strand break repair|double-strand break repair via nonhomologous end joining|cellular protein modification process|brain development|heart development|intrinsic apoptotic signaling pathway in response to DNA damage|respo…	DNA binding|protein kinase activity|protein serine/threonine kinase activity|DNA-dependent protein kinase activity|protein binding|ATP binding|transcription factor binding|enzyme binding|poly(A) RNA binding|	0.8	18.3	0.6	10.2	0.7	27.7	0.00015	0.0134496
ENSG00000174100	MRPL45	mitochondrial ribosomal protein L45	mitochondrion|ribosome|	None	poly(A) RNA binding|	1.2	20.8	0.6	11.3	1	27.7	0.00015	0.0134496
ENSG00000161835	GRASP	GRP1 (general receptor for phosphoinositides 1)-associated scaffold protein	cell junction|postsynaptic membrane|perinuclear region of cytoplasm|	signal transduction|protein localization|	PDZ domain binding|ADP-ribosylation factor binding|identical protein binding|	0.9	20.5	0.7	7.77	0.8	27.6	0.00015	0.0134496
ENSG00000165119	HNRNPK	heterogeneous nuclear ribonucleoprotein K	nuclear chromatin|podosome|nucleus|nucleoplasm|cytoplasm|membrane|cell junction|cell projection|extracellular vesicular exosome|catalytic step 2 spliceosome|	mRNA splicing, via spliceosome|mRNA splicing, via spliceosome|transcription, DNA-templated|RNA processing|signal transduction|RNA splicing|gene expression|regulation of low-density lipoprotein particle clearance|viral process|positive regulation of low-density lipoprotein particle receptor biosynthetic process|positive regulation of transcription from RNA polymerase II promoter|positive regulatio…	RNA polymerase II core promoter proximal region sequence-specific DNA binding|RNA polymerase II core promoter proximal region sequence-specific DNA binding transcription factor activity involved in positive regulation of transcription|single-stranded DNA binding|RNA binding|protein binding|poly(A) RNA binding|	1.3	26.5	0.6	3.89	1.2	27.5	0.00015	0.0134496
ENSG00000111300	NAA25	N(alpha)-acetyltransferase 25, NatB auxiliary subunit	cytoplasm|	None	None	-1	15.6	-2.1	14.9	-1.1	27.5	0.00015	0.0134496
ENSG00000167780	SOAT2	sterol O-acyltransferase 2	endoplasmic reticulum|endoplasmic reticulum membrane|brush border|integral component of membrane|	cholesterol metabolic process|macrophage derived foam cell differentiation|intestinal cholesterol absorption|cholesterol efflux|very-low-density lipoprotein particle assembly|cholesterol esterification|cholesterol homeostasis|	fatty-acyl-CoA binding|cholesterol binding|transferase activity, transferring acyl groups|cholesterol O-acyltransferase activity|	0.8	21.1	0.5	7.17	0.7	27.4	0.00016	0.0138619
ENSG00000141543	EIF4A3	eukaryotic translation initiation factor 4A3	nucleus|cytoplasm|cytosol|membrane|nuclear speck|exon-exon junction complex|catalytic step 2 spliceosome|	nuclear-transcribed mRNA catabolic process, nonsense-mediated decay|nuclear-transcribed mRNA catabolic process, nonsense-mediated decay|nuclear-transcribed mRNA catabolic process, deadenylation-dependent decay|nuclear-transcribed mRNA poly(A) tail shortening|mRNA splicing, via spliceosome|ATP catabolic process|ATP catabolic process|rRNA processing|gene expression|RNA metabolic process|mRNA metabo…	mRNA binding|ATP-dependent RNA helicase activity|protein binding|ATP binding|poly(A) binding|poly(A) RNA binding|	1.6	17	2.1	11.7	1.9	27.3	0.00016	0.0138619
ENSG00000106628	POLD2	polymerase (DNA directed), delta 2, accessory subunit	nucleus|nucleoplasm|delta DNA polymerase complex|	mitotic cell cycle|telomere maintenance via recombination|telomere maintenance|DNA replication|DNA strand elongation involved in DNA replication|DNA repair|transcription-coupled nucleotide-excision repair|base-excision repair|nucleotide-excision repair|nucleotide-excision repair, DNA gap filling|telomere maintenance via semi-conservative replication|	DNA binding|DNA-directed DNA polymerase activity|protein binding|	-1.6	25.6	-0.7	5.29	-1.5	27.3	0.00016	0.0138619
ENSG00000139496	NUPL1	nucleoporin like 1	nuclear envelope|nuclear pore|nuclear membrane|	mitotic cell cycle|carbohydrate metabolic process|nucleocytoplasmic transport|mitotic nuclear envelope disassembly|hexose transport|regulation of glucose transport|protein transport|glucose transport|viral process|cytokine-mediated signaling pathway|small molecule metabolic process|mRNA transport|transmembrane transport|	nucleocytoplasmic transporter activity|protein binding|	-1.2	19.9	-0.9	8.17	-1.2	27.3	0.00016	0.0138619
ENSG00000094914	AAAS	achalasia, adrenocortical insufficiency, alacrimia	nucleus|nuclear envelope|nuclear pore|nuclear pore|cytoplasm|centrosome|membrane|nuclear membrane|	mitotic cell cycle|carbohydrate metabolic process|nucleocytoplasmic transport|mitotic nuclear envelope disassembly|learning|hexose transport|fertilization|regulation of glucose transport|protein transport|glucose transport|viral process|cytokine-mediated signaling pathway|small molecule metabolic process|regulation of nucleocytoplasmic transport|mRNA transport|transmembrane transport|	molecular_function|	0.8	18.6	0.5	9.85	0.7	27.2	0.00016	0.0138619
ENSG00000139269	INHBE	inhibin, beta E	extracellular region|	growth|	hormone activity|growth factor activity|	0.8	22.3	0.5	5.85	0.8	27.1	0.00016	0.0138619
ENSG00000135414	GDF11	growth differentiation factor 11	cellular_component|extracellular space|	skeletal system development|metanephros development|ureteric bud development|nervous system development|mesoderm development|negative regulation of cell proliferation|spinal cord anterior/posterior patterning|pancreas development|growth|negative regulation of cell differentiation|cell maturation|camera-type eye morphogenesis|	cytokine activity|growth factor activity|	1.5	21.5	1.5	5.81	1.5	26.9	0.00018	0.0154642
ENSG00000176422	SPRYD4	SPRY domain containing 4	nucleus|mitochondrion|	biological_process|	molecular_function|	1.2	19.1	0.6	9.19	0.7	26.9	0.00018	0.0154642
ENSG00000150316	CWC15	CWC15 spliceosome-associated protein	nucleus|nucleus|spliceosomal complex|catalytic step 2 spliceosome|	mRNA splicing, via spliceosome|mRNA splicing, via spliceosome|	RNA binding|protein binding|	0.5	2.2	2.1	27.8	2	26.7	0.00019	0.0159888
ENSG00000185958	FAM186A	family with sequence similarity 186, member A	None	None	None	1.4	20.4	1.2	6.98	1.3	26.7	0.00019	0.0159888
ENSG00000061987	MON2	MON2 homolog (S. cerevisiae)	trans-Golgi network|	Golgi to endosome transport|protein transport|vesicle-mediated transport|actin cytoskeleton organization|positive regulation of GTPase activity|	ARF guanyl-nucleotide exchange factor activity|protein binding|	1	14.6	0.9	12.6	0.9	26.7	0.00019	0.0159888
ENSG00000100056	DGCR14	DiGeorge syndrome critical region gene 14	nucleus|catalytic step 2 spliceosome|	mRNA splicing, via spliceosome|nervous system development|	molecular_function|protein binding|	-1.7	5.64	-1.6	21.3	-1.6	26.6	0.00019	0.0159888
ENSG00000014123	UFL1	UFM1-specific ligase 1	nucleus|cytoplasm|endoplasmic reticulum|membrane|	osteoblast differentiation|negative regulation of protein ubiquitination|negative regulation of NF-kappaB transcription factor activity|regulation of proteasomal ubiquitin-dependent protein catabolic process|response to endoplasmic reticulum stress|protein ufmylation|protein ufmylation|	protein binding|UFM1 conjugating enzyme activity|	1.7	24.4	1.3	2.72	1.5	26.5	0.0002	0.0166935
ENSG00000129696	TTI2	TELO2 interacting protein 2	None	None	None	0.9	16.8	1	10.1	1	26.5	0.0002	0.0166935
ENSG00000185883	ATP6V0C	ATPase, H+ transporting, lysosomal 16kDa, V0 subunit c	lysosomal membrane|endosome membrane|integral component of membrane|phagocytic vesicle membrane|proton-transporting V-type ATPase, V0 domain|extracellular vesicular exosome|	cellular iron ion homeostasis|insulin receptor signaling pathway|ATP hydrolysis coupled proton transport|proton transport|viral process|positive regulation of Wnt signaling pathway|transferrin transport|interaction with host|transmembrane transport|phagosome maturation|	protein binding|ubiquitin protein ligase binding|proton-transporting ATP synthase activity, rotational mechanism|proton-transporting ATPase activity, rotational mechanism|	2	15.8	2.1	16.3	2.1	26.4	0.00021	0.0172477
ENSG00000139433	GLTP	glycolipid transfer protein	cytoplasm|membrane|extracellular vesicular exosome|	glycolipid transport|	lipid binding|glycolipid transporter activity|glycolipid binding|	1	18.7	0.6	9.33	0.8	26.3	0.00021	0.0172477
ENSG00000186591	UBE2H	ubiquitin-conjugating enzyme E2H	None	ubiquitin-dependent protein catabolic process|protein K48-linked ubiquitination|protein K11-linked ubiquitination|	ubiquitin-protein transferase activity|protein binding|ATP binding|acid-amino acid ligase activity|	-1	11.5	-2	17	-1.1	26.3	0.00021	0.0172477
ENSG00000139631	CSAD	cysteine sulfinic acid decarboxylase	None	sulfur amino acid metabolic process|sulfur amino acid catabolic process|cellular nitrogen compound metabolic process|taurine biosynthetic process|small molecule metabolic process|	sulfinoalanine decarboxylase activity|pyridoxal phosphate binding|	0.8	20.7	0.5	7.28	0.7	26.2	0.00024	0.0185987
ENSG00000048162	NOP16	NOP16 nucleolar protein	nucleus|nucleolus|intracellular membrane-bounded organelle|	None	poly(A) RNA binding|	3	29	0.4	1.09	2.9	26.2	0.00024	0.0185987
ENSG00000070756	PABPC1	poly(A) binding protein, cytoplasmic 1	nucleus|cytoplasm|cytosol|cytoplasmic stress granule|membrane|ribonucleoprotein complex|cytoplasmic ribonucleoprotein granule|catalytic step 2 spliceosome|	nuclear-transcribed mRNA catabolic process, nonsense-mediated decay|nuclear-transcribed mRNA catabolic process, deadenylation-dependent decay|nuclear-transcribed mRNA poly(A) tail shortening|mRNA splicing, via spliceosome|mRNA polyadenylation|translation|translational initiation|gene expression|RNA metabolic process|mRNA metabolic process|gene silencing by RNA|cellular protein metabolic process|p…	nucleotide binding|protein binding|protein C-terminus binding|poly(A) binding|poly(A) binding|poly(U) RNA binding|translation activator activity|poly(A) RNA binding|	3.4	24.8	0.6	6.83	0.7	26.1	0.00024	0.0185987
ENSG00000135503	ACVR1B	activin A receptor, type IB	plasma membrane|integral component of plasma membrane|cell surface|extracellular vesicular exosome|	G1/S transition of mitotic cell cycle|in utero embryonic development|hair follicle development|regulation of transcription, DNA-templated|protein phosphorylation|signal transduction|transmembrane receptor protein serine/threonine kinase signaling pathway|central nervous system development|positive regulation of pathway-restricted SMAD protein phosphorylation|peptidyl-threonine phosphorylation|sig…	protein serine/threonine kinase activity|protein serine/threonine kinase activity|transmembrane receptor protein serine/threonine kinase activity|receptor signaling protein serine/threonine kinase activity|transforming growth factor beta-activated receptor activity|protein binding|ATP binding|activin receptor activity, type I|activin receptor activity, type I|activin-activated receptor activity|g…	1	21.2	0.5	6.15	0.8	26.1	0.00024	0.0185987
ENSG00000138750	NUP54	nucleoporin 54kDa	nuclear envelope|nuclear pore|nucleoplasm|cytoplasm|nuclear membrane|	mitotic cell cycle|carbohydrate metabolic process|protein targeting|nucleocytoplasmic transport|mitotic nuclear envelope disassembly|hexose transport|regulation of glucose transport|glucose transport|viral process|cytokine-mediated signaling pathway|small molecule metabolic process|mRNA transport|transmembrane transport|	nucleocytoplasmic transporter activity|	-1.1	20.9	-1.7	6.73	-1.2	26.1	0.00024	0.0185987
ENSG00000123349	PFDN5	prefoldin subunit 5	nucleus|cytoplasm|prefoldin complex|	regulation of transcription, DNA-templated|protein folding|cellular protein metabolic process|negative regulation of transcription, DNA-templated|'de novo' posttranslational protein folding|retina development in camera-type eye|negative regulation of canonical Wnt signaling pathway|	transcription corepressor activity|protein binding|unfolded protein binding|	1.2	16.1	1.4	10.5	1.2	26	0.00024	0.0185987
ENSG00000060339	CCAR1	cell division cycle and apoptosis regulator 1	nucleoplasm|perinuclear region of cytoplasm|	mRNA splicing, via spliceosome|transcription, DNA-templated|regulation of transcription, DNA-templated|apoptotic process|cell cycle|RNA splicing|gene expression|	protein binding|ligand-dependent nuclear receptor transcription coactivator activity|poly(A) RNA binding|	2	15.6	1.4	12	1.6	26	0.00024	0.0185987
ENSG00000126698	DNAJC8	DnaJ (Hsp40) homolog, subfamily C, member 8	nucleoplasm|	mRNA splicing, via spliceosome|RNA splicing|gene expression|	None	1.1	19.2	0.5	7.81	1.1	26	0.00024	0.0185987
ENSG00000160445	ZER1	zyg-11 related, cell cycle regulator	Cul2-RING ubiquitin ligase complex|	protein ubiquitination|regulation of ubiquitin-protein transferase activity|	ubiquitin-protein transferase activity|	-3.2	27.2	-0.7	3.93	-3.2	26	0.00024	0.0185987
ENSG00000177731	FLII	flightless I homolog (Drosophila)	nucleus|cytoplasm|microtubule organizing center|focal adhesion|	transcription, DNA-templated|regulation of transcription, DNA-templated|muscle contraction|multicellular organismal development|	actin binding|protein binding|	-1.4	20.2	-0.8	9.01	-1.3	26	0.00024	0.0185987
ENSG00000110925	CSRNP2	cysteine-serine-rich nuclear protein 2	nucleus|nucleus|	transcription, DNA-templated|apoptotic process|negative regulation of phosphatase activity|positive regulation of transcription from RNA polymerase II promoter|	RNA polymerase II transcription regulatory region sequence-specific DNA binding transcription factor activity involved in positive regulation of transcription|sequence-specific DNA binding transcription factor activity|protein binding|phosphatase binding|sequence-specific DNA binding|	0.9	18.9	0.6	8.07	0.9	25.9	0.00024	0.0185987
ENSG00000141456	PELP1	proline, glutamate and leucine rich protein 1	nucleus|nucleolus|cytoplasm|membrane|MLL1 complex|	transcription, DNA-templated|	protein binding|poly(A) RNA binding|	-2.5	7.34	-1.9	20.3	-2.3	25.9	0.00024	0.0185987
ENSG00000147536	GINS4	GINS complex subunit 4 (Sld5 homolog)	nucleoplasm|cytoplasm|	mitotic cell cycle|DNA strand elongation involved in DNA replication|	protein binding|	-2.5	13	-2	14.1	-2.5	25.9	0.00024	0.0185987
ENSG00000069248	NUP133	nucleoporin 133kDa	condensed chromosome kinetochore|condensed chromosome outer kinetochore|nuclear envelope|nuclear pore|cytosol|membrane|nuclear pore outer ring|nuclear pore outer ring|	mitotic cell cycle|carbohydrate metabolic process|mRNA export from nucleus|nuclear pore organization|mitotic nuclear envelope disassembly|hexose transport|regulation of glucose transport|protein transport|glucose transport|viral process|cytokine-mediated signaling pathway|small molecule metabolic process|paraxial mesoderm development|transmembrane transport|	nucleocytoplasmic transporter activity|protein binding|	1.7	18.6	1.3	7.96	1.4	25.8	0.00025	0.0185987
ENSG00000174233	ADCY6	adenylate cyclase 6	plasma membrane|cilium|membrane|integral component of membrane|	energy reserve metabolic process|cAMP biosynthetic process|water transport|signal transduction|epidermal growth factor receptor signaling pathway|adenylate cyclase-activating G-protein coupled receptor signaling pathway|adenylate cyclase-inhibiting G-protein coupled receptor signaling pathway|activation of phospholipase C activity|dopamine receptor signaling pathway|synaptic transmission|fibrobla…	adenylate cyclase activity|protein binding|ATP binding|protein kinase binding|metal ion binding|	1	17.6	0.9	8.65	0.9	25.8	0.00025	0.0185987
ENSG00000181938	GINS3	GINS complex subunit 3 (Psf3 homolog)	nucleus|	DNA replication|	None	-3.1	6.57	-2	23.4	-3	25.8	0.00025	0.0185987
ENSG00000047315	POLR2B	polymerase (RNA) II (DNA directed) polypeptide B, 140kDa	nucleus|nucleoplasm|DNA-directed RNA polymerase II, core complex|membrane|	mRNA splicing, via spliceosome|DNA repair|transcription-coupled nucleotide-excision repair|nucleotide-excision repair|transcription from RNA polymerase II promoter|transcription from RNA polymerase II promoter|transcription initiation from RNA polymerase II promoter|transcription elongation from RNA polymerase II promoter|7-methylguanosine mRNA capping|RNA splicing|gene expression|viral process|p…	DNA binding|chromatin binding|DNA-directed RNA polymerase activity|protein binding|ribonucleoside binding|poly(A) RNA binding|metal ion binding|	2.8	23.3	1.1	7.27	2.7	25.7	0.00025	0.0185987
ENSG00000184009	ACTG1	actin, gamma 1	extracellular space|nucleus|cytosol|cytoskeleton|membrane|myofibril|filamentous actin|extracellular vesicular exosome|blood microparticle|	retina homeostasis|cellular component movement|axon guidance|cell junction assembly|adherens junction organization|Fc-gamma receptor signaling pathway involved in phagocytosis|innate immune response|sarcomere organization|cell-cell junction organization|membrane organization|	structural constituent of cytoskeleton|protein binding|ATP binding|identical protein binding|	-1	18	-1.5	8.42	-1.5	25.7	0.00025	0.0185987
ENSG00000161016	RPL8	ribosomal protein L8	cytosol|membrane|cytosolic large ribosomal subunit|	nuclear-transcribed mRNA catabolic process, nonsense-mediated decay|translation|translation|translational initiation|translational elongation|translational termination|SRP-dependent cotranslational protein targeting to membrane|gene expression|viral process|RNA metabolic process|mRNA metabolic process|viral life cycle|viral transcription|cellular protein metabolic process|	RNA binding|structural constituent of ribosome|rRNA binding|poly(A) RNA binding|	2.5	12	1.9	15.1	2.2	25.6	0.00025	0.0185987
ENSG00000123395	C12ORF44	N/A	None	None	None	1.3	24.2	1.3	1.7	1.3	25.6	0.00025	0.0185987
ENSG00000169371	SNUPN	snurportin 1	nuclear pore|cytosol|extracellular vesicular exosome|	spliceosomal snRNP assembly|protein import into nucleus|gene expression|RNA metabolic process|ncRNA metabolic process|snRNA import into nucleus|	RNA cap binding|protein transporter activity|	0.8	12.3	1.2	15	1.1	25.6	0.00025	0.0185987
ENSG00000215021	PHB2	prohibitin 2	nucleus|nucleus|mitochondrion|mitochondrial inner membrane|nuclear matrix|protein complex|extracellular vesicular exosome|	transcription, DNA-templated|negative regulation of intracellular estrogen receptor signaling pathway|negative regulation of mammary gland epithelial cell proliferation|negative regulation of transcription, DNA-templated|mammary gland branching involved in thelarche|mammary gland alveolus development|regulation of branching involved in mammary gland duct morphogenesis|	protein binding|estrogen receptor binding|	1.7	23.8	0.8	4.59	1.6	25.6	0.00025	0.0185987
ENSG00000166863	TAC3	tachykinin 3	extracellular region|extracellular space|extracellular vesicular exosome|	tachykinin receptor signaling pathway|neuropeptide signaling pathway|female pregnancy|	receptor binding|protein binding|	2.1	18.7	0.6	7.71	0.7	25.6	0.00025	0.0185987
ENSG00000110367	DDX6	DEAD (Asp-Glu-Ala-Asp) box helicase 6	cytoplasmic mRNA processing body|cytoplasm|cytosol|cytoplasmic stress granule|membrane|RISC complex|intracellular membrane-bounded organelle|	nuclear-transcribed mRNA catabolic process, deadenylation-dependent decay|ATP catabolic process|gene expression|RNA metabolic process|mRNA metabolic process|cytoplasmic mRNA processing body assembly|exonucleolytic nuclear-transcribed mRNA catabolic process involved in deadenylation-dependent decay|	RNA helicase activity|helicase activity|protein binding|ATP binding|ATP-dependent helicase activity|poly(A) RNA binding|	-3.5	25.2	-1.1	7.2	-3.5	25.6	0.00025	0.0185987
ENSG00000183283	DAZAP2	DAZ associated protein 2	nucleus|cytoplasm|	None	protein binding|WW domain binding|	0.9	20.4	0.7	5.89	0.8	25.5	0.00026	0.0190664
ENSG00000173157	ADAMTS20	ADAM metallopeptidase with thrombospondin type 1 motif, 20	proteinaceous extracellular matrix|extracellular space|extracellular matrix|	proteolysis|positive regulation of signal transduction|extracellular matrix organization|negative regulation of apoptotic process|positive regulation of melanocyte differentiation|	metalloendopeptidase activity|zinc ion binding|	1	21.5	0.7	5.13	0.8	25.5	0.00026	0.0190664
ENSG00000135299	ANKRD6	ankyrin repeat domain 6	nucleus|cytoplasm|	positive regulation of JNK cascade|negative regulation of canonical Wnt signaling pathway|positive regulation of Wnt signaling pathway, planar cell polarity pathway|	None	-1.2	8.09	-3.2	23.1	-3.2	25.5	0.00026	0.0190664
ENSG00000159593	NAE1	NEDD8 activating enzyme E1 subunit 1	nucleus|cytoplasm|cytosol|plasma membrane|	signal transduction|mitotic DNA replication checkpoint|regulation of apoptotic process|regulation of neuron apoptotic process|protein neddylation|protein neddylation|neuron apoptotic process|	protein binding|NEDD8 activating enzyme activity|ubiquitin protein ligase binding|protein heterodimerization activity|	-3.5	17.1	-1	12	-0.9	25.4	0.00027	0.0197292
ENSG00000085415	SEH1L	SEH1-like (S. cerevisiae)	kinetochore|condensed chromosome kinetochore|nuclear envelope|cytosol|nuclear pore outer ring|nuclear pore outer ring|	mitotic cell cycle|carbohydrate metabolic process|nuclear pore organization|mitotic nuclear envelope disassembly|mitotic metaphase plate congression|hexose transport|regulation of glucose transport|protein transport|glucose transport|viral process|cytokine-mediated signaling pathway|small molecule metabolic process|mRNA transport|attachment of spindle microtubules to kinetochore involved in mitot…	None	0.9	17.1	1	8.61	0.9	25.3	0.00029	0.0208932
ENSG00000185591	SP1	Sp1 transcription factor	nucleus|nucleus|nucleoplasm|cytoplasm|protein-DNA complex|	ossification|trophectodermal cell differentiation|liver development|embryonic placenta development|transcription, DNA-templated|regulation of transcription, DNA-templated|transcription initiation from RNA polymerase II promoter|transforming growth factor beta receptor signaling pathway|gene expression|viral process|megakaryocyte differentiation|lung development|enucleate erythrocyte differentiati…	RNA polymerase II core promoter proximal region sequence-specific DNA binding|RNA polymerase II core promoter sequence-specific DNA binding|core promoter sequence-specific DNA binding|RNA polymerase II core promoter proximal region sequence-specific DNA binding transcription factor activity involved in positive regulation of transcription|RNA polymerase II repressing transcription factor binding|…	0.9	11.9	0.9	13.8	0.9	25.3	0.00029	0.0208932
ENSG00000013503	POLR3B	polymerase (RNA) III (DNA directed) polypeptide B	nucleoplasm|DNA-directed RNA polymerase III complex|cytosol|	transcription from RNA polymerase III promoter|transcription elongation from RNA polymerase III promoter|termination of RNA polymerase III transcription|gene expression|positive regulation of type I interferon production|positive regulation of interferon-beta production|innate immune response|positive regulation of innate immune response|defense response to virus|	DNA binding|DNA-directed RNA polymerase activity|ribonucleoside binding|metal ion binding|	1.1	18	0.9	7.83	1.1	25.3	0.00029	0.0208932
ENSG00000152464	RPP38	ribonuclease P/MRP 38kDa subunit	nucleus|nucleolar ribonuclease P complex|	tRNA processing|RNA phosphodiester bond hydrolysis|RNA phosphodiester bond hydrolysis, endonucleolytic|RNA phosphodiester bond hydrolysis, endonucleolytic|	ribonuclease P activity|protein binding|	-2.2	24.8	-0.8	4.36	-2.1	25.3	0.00029	0.0208932
ENSG00000257390	RP11-762I7.5	N/A	None	None	None	0.8	19.1	0.7	6.84	0.8	25.2	0.0003	0.021241
ENSG00000168495	POLR3D	polymerase (RNA) III (DNA directed) polypeptide D, 44kDa	nuclear chromatin|nucleoplasm|DNA-directed RNA polymerase III complex|DNA-directed RNA polymerase III complex|cytosol|	transcription from RNA polymerase III promoter|transcription elongation from RNA polymerase III promoter|termination of RNA polymerase III transcription|gene expression|positive regulation of type I interferon production|positive regulation of interferon-beta production|innate immune response|positive regulation of innate immune response|defense response to virus|	RNA polymerase III activity|DNA binding|chromatin binding|	1.4	13.6	2.4	14.1	1.2	25.1	0.0003	0.021241
ENSG00000269529	AC140061.12	N/A	None	None	None	0.9	21.7	0.5	5.09	0.8	25.1	0.0003	0.021241
ENSG00000146109	ABT1	activator of basal transcription 1	nucleus|transcription factor complex|nucleolus|	regulation of transcription from RNA polymerase II promoter|transcription from RNA polymerase II promoter|spinal cord motor neuron differentiation|	nucleotide binding|DNA binding|transcription coactivator activity|protein binding|poly(A) RNA binding|	-3.2	18.5	-1.9	9.82	-3.1	25.1	0.0003	0.021241
ENSG00000133895	MEN1	multiple endocrine neoplasia I	chromatin|nucleus|nucleoplasm|cytoplasm|cytosol|nuclear matrix|cleavage furrow|histone methyltransferase complex|histone methyltransferase complex|protein complex|	negative regulation of transcription from RNA polymerase II promoter|MAPK cascade|leukocyte homeostasis|negative regulation of protein phosphorylation|osteoblast fate commitment|osteoblast development|DNA repair|chromatin remodeling|transcription, DNA-templated|transcription initiation from RNA polymerase II promoter|cellular response to DNA damage stimulus|cell cycle arrest|transforming growth f…	four-way junction DNA binding|Y-form DNA binding|chromatin binding|double-stranded DNA binding|protein binding|histone-lysine N-methyltransferase activity|protein binding, bridging|sequence-specific DNA binding|transcription regulatory region DNA binding|protein N-terminus binding|R-SMAD binding|	0.9	8.08	1	17.3	0.9	25	0.00031	0.0213598
ENSG00000167531	LALBA	lactalbumin, alpha-	extracellular space|	lactose biosynthetic process|apoptotic process|signal transduction|cell-cell signaling|defense response to bacterium|	lactose synthase activity|calcium ion binding|	0.7	14.3	0.7	11.1	0.7	25	0.00031	0.0213598
ENSG00000135454	B4GALNT1	beta-1,4-N-acetyl-galactosaminyl transferase 1	plasma membrane|membrane|integral component of Golgi membrane|	ganglioside biosynthetic process|carbohydrate metabolic process|protein glycosylation|glycosphingolipid metabolic process|spermatogenesis|cell death|lipid storage|lipid glycosylation|	(N-acetylneuraminyl)-galactosylglucosylceramide N-acetylgalactosaminyltransferase activity|	1.2	17.1	0.7	8.59	1.2	25	0.00031	0.0213598
ENSG00000122566	HNRNPA2B1	heterogeneous nuclear ribonucleoprotein A2/B1	nucleus|nucleoplasm|spliceosomal complex|cytoplasm|membrane|ribonucleoprotein complex|catalytic step 2 spliceosome|	mRNA splicing, via spliceosome|mRNA splicing, via spliceosome|mRNA processing|RNA splicing|gene expression|negative regulation of mRNA splicing, via spliceosome|RNA transport|	nucleotide binding|RNA binding|protein binding|single-stranded telomeric DNA binding|poly(A) RNA binding|pre-mRNA intronic binding|	-2.7	15.9	-1.2	10.6	-1.1	25	0.00031	0.0213598
ENSG00000141979	CTD-3222D19.2	N/A	None	None	None	-0.9	12	-1.2	14.4	-1.1	25	0.00031	0.0213598
ENSG00000113272	THG1L	tRNA-histidine guanylyltransferase 1-like (S. cerevisiae)	cytoplasm|mitochondrion|	tRNA modification|tRNA processing|protein homotetramerization|protein homotetramerization|	tRNA binding|magnesium ion binding|ATP binding|GTP binding|tRNA guanylyltransferase activity|tRNA guanylyltransferase activity|identical protein binding|	1.2	14.5	1.8	12	1.4	24.9	0.00031	0.0213598
ENSG00000165699	TSC1	tuberous sclerosis 1	cytoplasm|cytosol|cytosol|actin filament|cell cortex|membrane|lamellipodium|growth cone|TSC1-TSC2 complex|intracellular membrane-bounded organelle|protein complex|	kidney development|neural tube closure|regulation of cell-matrix adhesion|rRNA export from nucleus|regulation of translation|potassium ion transport|cell cycle arrest|cell-matrix adhesion|negative regulation of cell proliferation|insulin receptor signaling pathway|negative regulation of translation|hippocampus development|cerebral cortex development|cell projection organization|negative regulatio…	protein binding|GTPase regulator activity|GTPase activating protein binding|protein N-terminus binding|chaperone binding|	-2.1	7.87	-1	19.2	-0.9	24.9	0.00031	0.0213598
ENSG00000054116	TRAPPC3	trafficking protein particle complex 3	Golgi membrane|endoplasmic reticulum|cytosol|TRAPP complex|	ER to Golgi vesicle-mediated transport|	protein binding|	-1.6	20.7	-1.7	4.6	-1.7	24.9	0.00031	0.0213598
ENSG00000101290	CDS2	CDP-diacylglycerol synthase (phosphatidate cytidylyltransferase) 2	mitochondrial inner membrane|endoplasmic reticulum|membrane|integral component of membrane|	phospholipid metabolic process|phosphatidylglycerol biosynthetic process|CDP-diacylglycerol biosynthetic process|small molecule metabolic process|glycerophospholipid biosynthetic process|	phosphatidate cytidylyltransferase activity|	0.9	20.6	1.4	5.96	1.1	24.8	0.00033	0.0224367
ENSG00000065361	ERBB3	v-erb-b2 avian erythroblastic leukemia viral oncogene homolog 3	extracellular space|plasma membrane|integral component of plasma membrane|basolateral plasma membrane|apical plasma membrane|lateral plasma membrane|receptor complex|receptor complex|	endocardial cushion development|protein phosphorylation|negative regulation of cell adhesion|signal transduction|transmembrane receptor protein tyrosine kinase signaling pathway|epidermal growth factor receptor signaling pathway|peripheral nervous system development|heart development|fibroblast growth factor receptor signaling pathway|negative regulation of signal transduction|Schwann cell differ…	transmembrane signaling receptor activity|protein binding|ATP binding|growth factor binding|growth factor binding|protein tyrosine kinase activator activity|protein homodimerization activity|protein heterodimerization activity|protein heterodimerization activity|	0.7	20.6	0.7	4.63	0.7	24.8	0.00033	0.0224367
ENSG00000063046	EIF4B	eukaryotic translation initiation factor 4B	cytosol|eukaryotic translation initiation factor 4F complex|	nuclear-transcribed mRNA catabolic process, deadenylation-dependent decay|nuclear-transcribed mRNA poly(A) tail shortening|translation|translational initiation|regulation of translational initiation|insulin receptor signaling pathway|gene expression|RNA metabolic process|mRNA metabolic process|cellular protein metabolic process|	nucleotide binding|RNA binding|translation initiation factor activity|protein binding|poly(A) RNA binding|	1	21.6	0.6	5.61	0.9	24.8	0.00033	0.0224367
ENSG00000213121	AL590867.1	N/A	None	None	None	-2.9	20.5	-1.4	8.3	-2.8	24.8	0.00033	0.0224367
ENSG00000159140	SON	SON DNA binding protein	nucleus|nuclear speck|	microtubule cytoskeleton organization|cytokinesis|mRNA processing|RNA splicing|negative regulation of apoptotic process|regulation of RNA splicing|regulation of cell cycle|	nucleic acid binding|DNA binding|RNA binding|protein binding|poly(A) RNA binding|RS domain binding|	-1.2	4.07	-1.1	21.1	-1.1	24.7	0.00035	0.02364
ENSG00000157216	SSBP3	single stranded DNA binding protein 3	nucleus|protein complex|	transcription, DNA-templated|protein complex assembly|positive regulation of cell proliferation|prechordal plate formation|midbrain-hindbrain boundary initiation|positive regulation of transcription from RNA polymerase II promoter|head morphogenesis|positive regulation of anterior head development|	single-stranded DNA binding|	-1.2	7.4	-2	19.4	-1.3	24.7	0.00035	0.02364
ENSG00000124217	MOCS3	molybdenum cofactor synthesis 3	cytosol|cytosol|	tRNA wobble uridine modification|tRNA wobble position uridine thiolation|vitamin metabolic process|water-soluble vitamin metabolic process|Mo-molybdopterin cofactor biosynthetic process|protein adenylylation|enzyme active site formation via L-cysteine persulfide|molybdopterin cofactor biosynthetic process|protein urmylation|tRNA thio-modification|small molecule metabolic process|	thiosulfate sulfurtransferase activity|protein binding|ATP binding|nucleotidyltransferase activity|sulfurtransferase activity|sulfurtransferase activity|URM1 activating enzyme activity|metal ion binding|molybdopterin-synthase sulfurtransferase activity|molybdopterin-synthase adenylyltransferase activity|protein adenylyltransferase activity|	1	12.4	0.7	12.9	1	24.6	0.00037	0.0248275
ENSG00000173141	MRP63	N/A	None	None	None	0.8	23.2	0.5	1.82	0.8	24.6	0.00037	0.0248275
ENSG00000268156	FKSG61	N/A	None	None	None	-1.7	21	-1.1	5.37	-1.5	24.5	0.0004	0.0263244
ENSG00000134480	CCNH	cyclin H	nucleus|nucleoplasm|holo TFIIH complex|cyclin-dependent protein kinase activating kinase holoenzyme complex|TFIIK complex|	regulation of cyclin-dependent protein serine/threonine kinase activity|G1/S transition of mitotic cell cycle|G2/M transition of mitotic cell cycle|mitotic cell cycle|nucleotide-excision repair, DNA damage removal|ATP catabolic process|DNA repair|transcription-coupled nucleotide-excision repair|nucleotide-excision repair|transcription from RNA polymerase I promoter|transcription initiation from R…	protein binding|DNA-dependent ATPase activity|RNA polymerase II carboxy-terminal domain kinase activity|cyclin-dependent protein serine/threonine kinase regulator activity|protein kinase binding|	2	21.8	0.9	5.11	1.1	24.4	0.0004	0.0263244
ENSG00000136504	KAT7	K(lysine) acetyltransferase 7	histone acetyltransferase complex|nucleus|nucleoplasm|nucleoplasm|cytoplasm|	DNA replication|chromatin organization|transcription, DNA-templated|regulation of transcription, DNA-templated|histone H3 acetylation|histone H4-K5 acetylation|histone H4-K8 acetylation|histone H4-K12 acetylation|	sequence-specific DNA binding transcription factor activity|histone acetyltransferase activity|protein binding|zinc ion binding|	1.1	21	0.6	4.39	1	24.4	0.0004	0.0263244
ENSG00000065615	CYB5R4	cytochrome b5 reductase 4	endoplasmic reticulum|perinuclear region of cytoplasm|	detection of oxygen|generation of precursor metabolites and energy|NADP metabolic process|superoxide metabolic process|insulin secretion|glucose homeostasis|response to antibiotic|cell development|oxidation-reduction process|	NADPH-hemoprotein reductase activity|cytochrome-b5 reductase activity, acting on NAD(P)H|NAD(P)H oxidase activity|oxidoreductase activity, acting on NAD(P)H, heme protein as acceptor|heme binding|metal ion binding|flavin adenine dinucleotide binding|	-0.7	16.2	-0.8	8.61	-0.8	24.4	0.0004	0.0263244
ENSG00000172014	ANKRD20A4	ankyrin repeat domain 20 family, member A4	None	None	None	-4.2	22.6	-1.7	5.2	-4.1	24.4	0.0004	0.0263244
ENSG00000160685	ZBTB7B	zinc finger and BTB domain containing 7B	nucleus|	regulation of transcription, DNA-templated|transcription from RNA polymerase II promoter|multicellular organismal development|ectoderm development|cell differentiation|	DNA binding|metal ion binding|	3.4	24.9	1.5	1.54	3.3	24.3	0.00041	0.0268106
ENSG00000269746	AC009060.1	N/A	None	None	None	3.8	26.8	0.7	1.47	3.8	24.3	0.00041	0.0268106
ENSG00000135452	TSPAN31	tetraspanin 31	integral component of plasma membrane|membrane|	positive regulation of cell proliferation|	None	0.8	8.98	1.2	17	1	24.2	0.00044	0.0285903
ENSG00000205352	PRR13	proline rich 13	nucleus|	transcription, DNA-templated|regulation of transcription, DNA-templated|	None	0.9	18.2	1	6.5	0.9	24.2	0.00044	0.0285903
ENSG00000060069	CTDP1	CTD (carboxy-terminal domain, RNA polymerase II, polypeptide A) phosphatase, subunit 1	spindle pole|nucleus|nucleoplasm|cytoplasm|centrosome|spindle|actin cytoskeleton|midbody|spindle midzone|	transcription from RNA polymerase II promoter|transcription elongation from RNA polymerase II promoter|protein dephosphorylation|exit from mitosis|gene expression|viral process|positive regulation of viral transcription|	DNA-directed RNA polymerase activity|CTD phosphatase activity|	1.7	4.22	1.9	20.4	1.8	24.1	0.00045	0.0287846
ENSG00000135829	DHX9	DEAH (Asp-Glu-Ala-His) box helicase 9	nucleus|nucleoplasm|nucleolus|cytoplasm|centrosome|cytosol|membrane|ribonucleoprotein complex|cytoplasmic ribonucleoprotein granule|CRD-mediated mRNA stability complex|	mRNA splicing, via spliceosome|osteoblast differentiation|ATP catabolic process|ATP catabolic process|circadian rhythm|RNA splicing|gene expression|positive regulation of type I interferon production|DNA duplex unwinding|cellular response to heat|innate immune response|CRD-mediated mRNA stabilization|	RNA polymerase II transcription factor binding|DNA binding|RNA helicase activity|ATP-dependent DNA helicase activity|ATP-dependent RNA helicase activity|protein binding|ATP binding|poly(A) RNA binding|	1.4	10.8	1	15	1.2	24.1	0.00045	0.0287846
ENSG00000186049	KRT73	keratin 73	nucleus|keratin filament|extracellular vesicular exosome|	biological_process|	molecular_function|structural molecule activity|	0.8	18.2	0.6	6.57	0.7	24.1	0.00045	0.0287846
ENSG00000142507	PSMB6	proteasome (prosome, macropain) subunit, beta type, 6	nucleus|nucleoplasm|cytosol|proteasome core complex|extracellular vesicular exosome|	G1/S transition of mitotic cell cycle|protein polyubiquitination|mitotic cell cycle|antigen processing and presentation of peptide antigen via MHC class I|antigen processing and presentation of exogenous peptide antigen via MHC class I, TAP-dependent|regulation of cellular amino acid metabolic process|apoptotic process|DNA damage response, signal transduction by p53 class mediator resulting in ce…	endopeptidase activity|threonine-type endopeptidase activity|	-1.3	19.1	-1.2	5.5	-1.3	24.1	0.00045	0.0287846
ENSG00000198015	MRPL42	mitochondrial ribosomal protein L42	mitochondrion|mitochondrial small ribosomal subunit|plasma membrane|	translation|	structural constituent of ribosome|poly(A) RNA binding|	1.1	22.2	0.4	2.71	1.1	24	0.00047	0.0294204
ENSG00000163882	POLR2H	polymerase (RNA) II (DNA directed) polypeptide H	nucleus|nucleoplasm|DNA-directed RNA polymerase II, core complex|DNA-directed RNA polymerase III complex|DNA-directed RNA polymerase I complex|cytosol|	mRNA splicing, via spliceosome|DNA repair|transcription-coupled nucleotide-excision repair|nucleotide-excision repair|transcription from RNA polymerase I promoter|transcription initiation from RNA polymerase I promoter|transcription elongation from RNA polymerase I promoter|termination of RNA polymerase I transcription|transcription from RNA polymerase II promoter|transcription from RNA polymeras…	RNA polymerase I activity|RNA polymerase II activity|RNA polymerase III activity|DNA binding|	-2.9	26.5	-0.5	4.51	-2.8	24	0.00047	0.0294204
ENSG00000060688	SNRNP40	small nuclear ribonucleoprotein 40kDa (U5)	nucleus|nucleoplasm|U5 snRNP|small nucleolar ribonucleoprotein complex|cytoplasm|catalytic step 2 spliceosome|	RNA splicing, via transesterification reactions|mRNA splicing, via spliceosome|mRNA splicing, via spliceosome|RNA processing|RNA splicing|gene expression|	protein binding|poly(A) RNA binding|	0.9	14.4	1.1	10.1	0.9	23.9	0.00047	0.0294204
ENSG00000158435	CNOT11	CCR4-NOT transcription complex, subunit 11	nucleus|cytosol|CCR4-NOT complex|	nuclear-transcribed mRNA catabolic process, deadenylation-dependent decay|nuclear-transcribed mRNA poly(A) tail shortening|transcription, DNA-templated|regulation of transcription, DNA-templated|regulation of translation|cell proliferation|gene expression|RNA metabolic process|mRNA metabolic process|gene silencing by RNA|	molecular_function|protein binding|	-1	19.6	-0.7	5.5	-0.9	23.9	0.00047	0.0294204
ENSG00000092094	OSGEP	O-sialoglycoprotein endopeptidase	nucleus|cytoplasm|	threonylcarbamoyladenosine biosynthetic process|	transferase activity, transferring acyl groups other than amino-acyl groups|metal ion binding|	0.5	7.13	1.2	20.9	0.9	23.8	0.00048	0.0294204
ENSG00000185482	STAC3	SH3 and cysteine rich domain 3	None	intracellular signal transduction|	identical protein binding|metal ion binding|	0.7	15.1	0.9	9.34	0.8	23.8	0.00048	0.0294204
ENSG00000139278	GLIPR1	GLI pathogenesis-related 1	extracellular region|plasma membrane|membrane|integral component of membrane|	cellular lipid metabolic process|small molecule metabolic process|	None	1	20.1	0.5	4.69	1	23.8	0.00048	0.0294204
ENSG00000106799	TGFBR1	transforming growth factor, beta receptor 1	plasma membrane|plasma membrane|tight junction|receptor complex|transforming growth factor beta receptor homodimeric complex|	activation of MAPKK activity|skeletal system development|angiogenesis|in utero embryonic development|kidney development|blastocyst development|epithelial to mesenchymal transition|negative regulation of endothelial cell proliferation|lens development in camera-type eye|regulation of transcription, DNA-templated|regulation of transcription, DNA-templated|protein phosphorylation|apoptotic process|c…	protein kinase activity|protein serine/threonine kinase activity|receptor signaling protein serine/threonine kinase activity|transforming growth factor beta-activated receptor activity|transforming growth factor beta-activated receptor activity|transforming growth factor beta-activated receptor activity|transforming growth factor beta-activated receptor activity|transforming growth factor beta re…	-2	16.3	-0.6	10.2	-0.8	23.8	0.00048	0.0294204
ENSG00000132646	PCNA	proliferating cell nuclear antigen	nucleus|nucleoplasm|DNA replication factor C complex|cytoplasm|centrosome|nuclear replication fork|PCNA complex|extracellular vesicular exosome|PCNA-p21 complex|	G1/S transition of mitotic cell cycle|regulation of transcription involved in G1/S transition of mitotic cell cycle|mitotic cell cycle|telomere maintenance via recombination|telomere maintenance|DNA replication|DNA strand elongation involved in DNA replication|leading strand elongation|regulation of DNA replication|DNA repair|DNA repair|transcription-coupled nucleotide-excision repair|base-excisi…	purine-specific mismatch base pair DNA N-glycosylase activity|protein binding|DNA polymerase processivity factor activity|receptor tyrosine kinase binding|dinucleotide insertion or deletion binding|MutLalpha complex binding|identical protein binding|DNA polymerase binding|	-1.5	21.6	-1.3	2.91	-1.5	23.8	0.00048	0.0294204
ENSG00000267981	AP003041.2	N/A	None	None	None	-1.1	7.93	-1.9	19.1	-1.8	23.8	0.00048	0.0294204
ENSG00000170486	KRT72	keratin 72	cellular_component|keratin filament|	biological_process|	molecular_function|structural molecule activity|	0.8	9.79	1.7	17.9	1.5	23.7	0.00049	0.0295917
ENSG00000198856	OSTC	oligosaccharyltransferase complex subunit (non-catalytic)	oligosaccharyltransferase complex|integral component of membrane|	protein N-linked glycosylation via asparagine|	dolichyl-diphosphooligosaccharide-protein glycotransferase activity|	1	11.1	0.7	14.1	0.8	23.7	0.00049	0.0295917
ENSG00000198056	PRIM1	primase, DNA, polypeptide 1 (49kDa)	nucleoplasm|membrane|primosome complex|	G1/S transition of mitotic cell cycle|mitotic cell cycle|telomere maintenance via recombination|telomere maintenance|DNA replication, synthesis of RNA primer|DNA replication initiation|DNA strand elongation involved in DNA replication|telomere maintenance via semi-conservative replication|	DNA primase activity|metal ion binding|	-2.5	14.2	-1.3	13.3	-1.5	23.7	0.00049	0.0295917
ENSG00000135476	ESPL1	extra spindle pole bodies homolog 1 (S. cerevisiae)	nucleus|centrosome|cytosol|	mitotic sister chromatid segregation|meiotic spindle organization|mitotic cell cycle|cytokinesis|proteolysis|apoptotic process|establishment of mitotic spindle localization|homologous chromosome segregation|positive regulation of mitotic metaphase/anaphase transition|negative regulation of sister chromatid cohesion|	catalytic activity|protein binding|cysteine-type peptidase activity|cysteine-type peptidase activity|	-3.9	13.6	-1.4	17.2	-3.8	23.7	0.00049	0.0295917
ENSG00000100554	ATP6V1D	ATPase, H+ transporting, lysosomal 34kDa, V1 subunit D	lysosomal membrane|centrosome|cytosol|cilium|membrane|vacuolar proton-transporting V-type ATPase complex|extracellular vesicular exosome|	cellular iron ion homeostasis|insulin receptor signaling pathway|proton transport|transferrin transport|cilium assembly|interaction with host|transmembrane transport|protein localization to cilium|phagosome maturation|	protein binding|ATPase activity, coupled to transmembrane movement of substances|	2.7	21.7	4.1	27	4	23.6	0.00051	0.0306194
ENSG00000214511	HIGD1C	HIG1 hypoxia inducible domain family, member 1C	integral component of membrane|	None	None	1.7	17.8	1.1	7.08	1.2	23.6	0.00051	0.0306194
ENSG00000100591	AHSA1	AHA1, activator of heat shock 90kDa protein ATPase homolog 1 (yeast)	cytoplasm|endoplasmic reticulum|cytosol|extracellular vesicular exosome|	response to stress|positive regulation of ATPase activity|positive regulation of ATPase activity|	ATPase activator activity|protein binding|chaperone binding|	1.1	13.2	0.7	12.1	0.9	23.5	0.00052	0.0309483
ENSG00000064787	BCAS1	breast carcinoma amplified sequence 1	cytoplasm|	None	None	-4.4	26.9	-0.4	2.15	-4.4	23.5	0.00052	0.0309483
ENSG00000100220	RTCB	RNA 2',3'-cyclic phosphate and 5'-OH ligase	cytoplasm|tRNA-splicing ligase complex|	in utero embryonic development|placenta development|tRNA splicing, via endonucleolytic cleavage and ligation|	RNA ligase (ATP) activity|ATP binding|vinculin binding|poly(A) RNA binding|metal ion binding|	1.5	20.9	1.5	2.81	1.5	23.4	0.00053	0.0311819
ENSG00000123388	HOXC11	homeobox C11	nucleus|cytoplasm|	metanephros development|organ induction|transcription, DNA-templated|endoderm development|anterior/posterior pattern specification|proximal/distal pattern formation|embryonic digit morphogenesis|positive regulation of transcription from RNA polymerase II promoter|embryonic skeletal joint morphogenesis|	RNA polymerase II core promoter proximal region sequence-specific DNA binding|RNA polymerase II core promoter proximal region sequence-specific DNA binding transcription factor activity involved in positive regulation of transcription|	1.3	21.5	0.6	4.76	1.1	23.4	0.00053	0.0311819
ENSG00000155858	LSM11	LSM11, U7 small nuclear RNA associated	nucleus|nucleoplasm|U7 snRNP|U7 snRNP|histone pre-mRNA 3'end processing complex|	mitotic S phase|transcription from RNA polymerase II promoter|termination of RNA polymerase II transcription|histone mRNA 3'-end processing|histone mRNA metabolic process|gene expression|mRNA 3'-end processing|	protein binding|U7 snRNA binding|	-1.3	16.4	-1.6	7.51	-1.4	23.3	0.00053	0.0311819
ENSG00000028203	VEZT	vezatin, adherens junctions transmembrane protein	acrosomal vesicle|stereocilia ankle link complex|nucleus|cytoplasm|plasma membrane|adherens junction|integral component of membrane|	single organismal cell-cell adhesion|chordate embryonic development|	myosin binding|	0.9	13.1	1	10.5	1	23.2	0.00056	0.0326661
ENSG00000129933	MAU2	MAU2 sister chromatid cohesion factor	chromatin|nucleus|nucleoplasm|nucleoplasm|SMC loading complex|SMC loading complex|	mitotic cell cycle|maintenance of mitotic sister chromatid cohesion|	protein binding|protein N-terminus binding|	1.1	22.6	1	0.946	1.1	23.2	0.00056	0.0326661
ENSG00000165480	SKA3	spindle and kinetochore associated complex subunit 3	condensed chromosome outer kinetochore|cytoplasm|spindle microtubule|	chromosome segregation|mitotic nuclear division|regulation of microtubule polymerization or depolymerization|	protein binding|	-0.8	4.7	-1.9	20.9	-1	23.2	0.00056	0.0326661
ENSG00000130348	QRSL1	glutaminyl-tRNA synthase (glutamine-hydrolyzing)-like 1	mitochondrion|glutamyl-tRNA(Gln) amidotransferase complex|	mitochondrial translation|glutaminyl-tRNAGln biosynthesis via transamidation|	ATP binding|glutaminyl-tRNA synthase (glutamine-hydrolyzing) activity|	0.9	13.2	1.8	11.7	1.2	23.1	0.00057	0.0331553
ENSG00000135480	KRT7	keratin 7	nucleus|cytoplasm|intermediate filament|keratin filament|	viral process|	structural molecule activity|protein binding|	0.8	19.1	1.5	6.14	1	23	0.00058	0.0335469
ENSG00000111665	CDCA3	cell division cycle associated 3	cellular_component|cytosol|	mitotic nuclear division|biological_process|protein ubiquitination|	molecular_function|	2.3	16.8	0.7	11	1.1	23	0.00058	0.0335469
ENSG00000152147	GEMIN6	gem (nuclear organelle) associated protein 6	nucleoplasm|nucleoplasm|cytoplasm|cytosol|cytosol|nuclear body|SMN complex|SMN-Sm protein complex|Gemini of coiled bodies|	spliceosomal complex assembly|spliceosomal snRNP assembly|spliceosomal snRNP assembly|mRNA splicing, via spliceosome|gene expression|RNA metabolic process|ncRNA metabolic process|	protein binding|	1.8	8.33	1.6	15.1	1.7	22.9	0.0006	0.0345092
ENSG00000129932	DOHH	deoxyhypusine hydroxylase/monooxygenase	cellular_component|cytosol|	peptidyl-lysine modification to peptidyl-hypusine|peptidyl-lysine modification to peptidyl-hypusine|post-translational protein modification|cellular protein metabolic process|oxidation-reduction process|	protein binding|deoxyhypusine monooxygenase activity|deoxyhypusine monooxygenase activity|metal ion binding|	-0.6	4.78	-1.3	21.2	-1.1	22.9	0.0006	0.0345092
ENSG00000196305	IARS	isoleucyl-tRNA synthetase	cytoplasm|cytosol|membrane|extracellular vesicular exosome|	osteoblast differentiation|tRNA aminoacylation for protein translation|isoleucyl-tRNA aminoacylation|regulation of translational fidelity|gene expression|	aminoacyl-tRNA editing activity|isoleucine-tRNA ligase activity|protein binding|ATP binding|	1.9	9.69	1.7	13.9	1.8	22.8	0.00062	0.0352644
ENSG00000107815	C10ORF2	chromosome 10 open reading frame 2	mitochondrial nucleoid|	mitochondrial DNA replication|mitochondrial DNA replication|DNA unwinding involved in DNA replication|transcription from mitochondrial promoter|cell death|protein hexamerization|protein homooligomerization|	protease binding|single-stranded DNA binding|ATP binding|5'-3' DNA helicase activity|	1	20	1.4	3.83	1.1	22.8	0.00062	0.0352644
ENSG00000268702	AL049829.1	N/A	None	None	None	0.8	18	2.7	9.05	0.8	22.7	0.00067	0.0375877
ENSG00000123307	NEUROD4	neuronal differentiation 4	nucleus|	neuron migration|transcription, DNA-templated|regulation of transcription, DNA-templated|Notch signaling pathway|neuroblast proliferation|glial cell differentiation|amacrine cell differentiation|cell fate commitment|positive regulation of cell differentiation|neuron development|	DNA binding|protein dimerization activity|	1	8.32	0.9	14.8	0.9	22.7	0.00067	0.0375877
ENSG00000155592	ZKSCAN2	zinc finger with KRAB and SCAN domains 2	cellular_component|nucleus|	regulation of transcription from RNA polymerase II promoter|transcription from RNA polymerase II promoter|biological_process|	sequence-specific DNA binding RNA polymerase II transcription factor activity|molecular_function|DNA binding|chromatin binding|metal ion binding|	-1.3	17.3	-1.9	7.7	-1.3	22.7	0.00067	0.0375877
ENSG00000165898	ISCA2	iron-sulfur cluster assembly 2	mitochondrion|	iron-sulfur cluster assembly|	structural molecule activity|metal ion binding|iron-sulfur cluster binding|	1.1	20.2	1.6	4.24	1.2	22.6	0.0007	0.0388462
ENSG00000080986	NDC80	NDC80 kinetochore complex component	chromosome, centromeric region|kinetochore|condensed chromosome kinetochore|condensed nuclear chromosome outer kinetochore|nucleus|cytosol|membrane|Ndc80 complex|	mitotic sister chromatid segregation|establishment of mitotic spindle orientation|mitotic cell cycle|cell cycle|spindle organization|mitotic spindle organization|chromosome segregation|mitotic nuclear division|attachment of spindle microtubules to kinetochore|phosphatidylinositol-mediated signaling|	protein binding|	2	13.2	1.6	10.6	1.8	22.6	0.0007	0.0388462
ENSG00000111405	ENDOU	endonuclease, polyU-specific	extracellular region|extracellular space|cytoplasm|cytoplasm|plasma membrane|	proteolysis|receptor-mediated endocytosis|immune response|female pregnancy|RNA phosphodiester bond hydrolysis, endonucleolytic|	RNA binding|endoribonuclease activity|scavenger receptor activity|growth factor activity|serine-type peptidase activity|manganese ion binding|polysaccharide binding|	1.1	16.2	0.8	7.27	0.9	22.6	0.0007	0.0388462
ENSG00000135443	KRT85	keratin 85	extracellular space|keratin filament|	epidermis development|	structural molecule activity|	0.6	12.1	0.6	10.9	0.6	22.6	0.0007	0.0388462
ENSG00000121380	BCL2L14	BCL2-like 14 (apoptosis facilitator)	cytoplasm|cytosol|endomembrane system|membrane|intracellular organelle|	apoptotic process|regulation of apoptotic process|positive regulation of extrinsic apoptotic signaling pathway|	protein binding|protein kinase binding|	1.1	15	1.2	7.95	1.1	22.5	0.00074	0.0407357
ENSG00000101442	ACTR5	ARP5 actin-related protein 5 homolog (yeast)	nucleus|cytoplasm|Ino80 complex|	double-strand break repair|DNA recombination|transcription, DNA-templated|regulation of transcription, DNA-templated|UV-damage excision repair|	protein binding|	0.5	6.35	1.2	19.3	1	22.4	0.00076	0.0415029
ENSG00000146918	NCAPG2	non-SMC condensin II complex, subunit G2	nucleus|nucleoplasm|membrane|	mitotic cell cycle|inner cell mass cell proliferation|mitotic nuclear division|chromosome condensation|	protein binding|methylated histone binding|	-1.3	0.377	-1.8	22.9	-1.7	22.4	0.00076	0.0415029
ENSG00000130204	TOMM40	translocase of outer mitochondrial membrane 40 homolog (yeast)	mitochondrial outer membrane translocase complex|integral component of membrane|integral component of mitochondrial outer membrane|pore complex|extracellular vesicular exosome|	protein targeting to mitochondrion|protein targeting to mitochondrion|ion transport|cellular protein metabolic process|protein transmembrane transport|protein transmembrane transport|	protein transmembrane transporter activity|protein transmembrane transporter activity|porin activity|	0.8	9.43	1.1	14.1	0.9	22.3	0.00078	0.0418069
ENSG00000139610	CELA1	chymotrypsin-like elastase family, member 1	extracellular region|	negative regulation of transcription from RNA polymerase II promoter|proteolysis|inflammatory response|post-embryonic development|Wnt signaling pathway|exocrine pancreas development|multicellular organism growth|regulation of cell proliferation|regulation of cell differentiation|positive regulation of transcription from RNA polymerase II promoter|pancreas morphogenesis|	serine-type endopeptidase activity|metal ion binding|	0.6	10.4	0.8	12.7	0.7	22.3	0.00078	0.0418069
ENSG00000110619	CARS	cysteinyl-tRNA synthetase	cytoplasm|cytoplasm|cytosol|cytosol|	tRNA aminoacylation for protein translation|cysteinyl-tRNA aminoacylation|gene expression|	tRNA binding|tRNA binding|tRNA binding|cysteine-tRNA ligase activity|cysteine-tRNA ligase activity|protein binding|ATP binding|protein homodimerization activity|protein homodimerization activity|metal ion binding|	-1.8	9.03	-1.5	14.1	-1.6	22.3	0.00078	0.0418069
ENSG00000186280	KDM4D	lysine (K)-specific demethylase 4D	nucleus|blood microparticle|	transcription, DNA-templated|regulation of transcription, DNA-templated|histone H3-K9 demethylation|oxidation-reduction process|	metal ion binding|dioxygenase activity|	1.6	7.83	1.5	14.9	1.5	22.2	0.00079	0.0418069
ENSG00000196365	LONP1	lon peptidase 1, mitochondrial	cytoplasm|mitochondrion|mitochondrial matrix|membrane|mitochondrial nucleoid|	mitochondrial genome maintenance|response to hypoxia|ATP catabolic process|misfolded or incompletely synthesized protein catabolic process|mitochondrion organization|aging|response to hormone|response to aluminum ion|mitochondrial DNA metabolic process|cellular response to oxidative stress|cellular response to oxidative stress|chaperone-mediated protein complex assembly|protein homooligomerizatio…	single-stranded DNA binding|single-stranded RNA binding|ATP-dependent peptidase activity|serine-type endopeptidase activity|protein binding|ATP binding|ADP binding|sequence-specific DNA binding|G-quadruplex DNA binding|DNA polymerase binding|mitochondrial light strand promoter anti-sense binding|mitochondrial heavy strand promoter anti-sense binding|	1	13.2	1.3	9.35	1	22.2	0.00079	0.0418069
ENSG00000134684	YARS	tyrosyl-tRNA synthetase	extracellular space|nucleus|cytoplasm|cytosol|	tRNA aminoacylation for protein translation|tyrosyl-tRNA aminoacylation|apoptotic process|signal transduction|gene expression|	tRNA binding|tyrosine-tRNA ligase activity|signal transducer activity|interleukin-8 receptor binding|ATP binding|poly(A) RNA binding|	1.2	15	1	7.91	1.2	22.2	0.00079	0.0418069
ENSG00000006744	ELAC2	elaC ribonuclease Z 2	nucleus|mitochondrion|	mitochondrial tRNA 3'-trailer cleavage, endonucleolytic|	endonuclease activity|poly(A) RNA binding|metal ion binding|	1.8	21.3	1	1.65	0.9	22.2	0.00079	0.0418069
ENSG00000111087	GLI1	GLI family zinc finger 1	nucleus|cytoplasm|cytosol|intracellular membrane-bounded organelle|primary cilium|	osteoblast differentiation|transcription from RNA polymerase II promoter|smoothened signaling pathway|smoothened signaling pathway|spermatogenesis|ventral midline development|positive regulation of cell proliferation|regulation of smoothened signaling pathway|epidermal cell differentiation|dorsal/ventral pattern formation|proximal/distal pattern formation|cerebellar cortex morphogenesis|smoothene…	DNA binding|chromatin binding|RNA polymerase II distal enhancer sequence-specific DNA binding transcription factor activity|protein binding|microtubule binding|transcription regulatory region DNA binding|metal ion binding|	1.5	16.6	0.8	6.8	1.1	22.2	0.00079	0.0418069
ENSG00000139645	ANKRD52	ankyrin repeat domain 52	None	None	protein binding|	0.6	5.02	1	18.6	0.9	22.1	0.00082	0.0431719
ENSG00000090382	LYZ	lysozyme	extracellular region|extracellular space|extracellular space|extracellular vesicular exosome|	retina homeostasis|inflammatory response|cell wall macromolecule catabolic process|cytolysis|defense response to bacterium|	lysozyme activity|identical protein binding|	0.7	17.3	0.7	5.24	0.7	22.1	0.00082	0.0431719
ENSG00000109475	RPL34	ribosomal protein L34	nucleolus|cytoplasm|cytosol|cytosolic large ribosomal subunit|extracellular vesicular exosome|	nuclear-transcribed mRNA catabolic process, nonsense-mediated decay|translation|translation|translational initiation|translational elongation|translational termination|SRP-dependent cotranslational protein targeting to membrane|gene expression|viral process|RNA metabolic process|mRNA metabolic process|viral life cycle|viral transcription|cellular protein metabolic process|	RNA binding|structural constituent of ribosome|	2.3	11.8	1.4	13.3	2	22	0.00085	0.0441849
ENSG00000180818	HOXC10	homeobox C10	cyclin-dependent protein kinase activating kinase holoenzyme complex|	skeletal system development|transcription, DNA-templated|regulation of transcription, DNA-templated|positive regulation of cell proliferation|anterior/posterior pattern specification|proximal/distal pattern formation|spinal cord motor neuron cell fate specification|embryonic limb morphogenesis|neuromuscular process|	sequence-specific DNA binding transcription factor activity|sequence-specific DNA binding|	1	18.7	1	3.63	1	22	0.00085	0.0441849
ENSG00000008324	SS18L2	synovial sarcoma translocation gene on chromosome 18-like 2	None	None	None	-2.1	19.9	-1.2	4.36	-1.6	22	0.00085	0.0441849
ENSG00000100345	MYH9	myosin, heavy chain 9, non-muscle	stress fiber|ruffle|immunological synapse|uropod|nucleus|cytoplasm|spindle|actomyosin contractile ring|cytosol|plasma membrane|plasma membrane|cell-cell adherens junction|COP9 signalosome|integrin complex|actin cytoskeleton|membrane|myosin II complex|cortical cytoskeleton|cell leading edge|neuromuscular junction|cleavage furrow|actomyosin|protein complex|extracellular vesicular exosome|myosin II …	meiotic spindle organization|cytokinesis|angiogenesis|in utero embryonic development|establishment of T cell polarity|ATP catabolic process|membrane protein ectodomain proteolysis|integrin-mediated signaling pathway|axon guidance|myoblast fusion|regulation of cell shape|protein transport|single organismal cell-cell adhesion|actin filament-based movement|platelet formation|monocyte differentiation…	microfilament motor activity|motor activity|actin binding|protein binding|calmodulin binding|ATP binding|ATPase activity|actin-dependent ATPase activity|actin-dependent ATPase activity|protein homodimerization activity|protein anchor|ADP binding|poly(A) RNA binding|actin filament binding|actin filament binding|actin filament binding|	-1.1	19.5	-1.4	3.14	-1.1	22	0.00085	0.0441849
ENSG00000172115	CYCS	cytochrome c, somatic	protein phosphatase type 2A complex|nucleus|mitochondrion|mitochondrial inner membrane|mitochondrial intermembrane space|cytosol|cytosol|respiratory chain|	apoptotic DNA fragmentation|apoptotic process|activation of cysteine-type endopeptidase activity involved in apoptotic process by cytochrome c|dephosphorylation|respiratory electron transport chain|cellular metabolic process|small molecule metabolic process|cellular respiration|intrinsic apoptotic signaling pathway|	protein serine/threonine phosphatase activity|iron ion binding|protein binding|heme binding|electron transporter, transferring electrons from CoQH2-cytochrome c reductase complex and cytochrome c oxidase complex activity|	1.9	13.9	1.4	8.94	1.5	21.9	0.00088	0.0453996
ENSG00000135472	FAIM2	Fas apoptotic inhibitory molecule 2	integral component of membrane|cell junction|membrane raft|postsynaptic membrane|	apoptotic process|cerebellum development|cerebellar Purkinje cell layer development|cerebellar granular layer development|cerebellar Purkinje cell differentiation|negative regulation of apoptotic process|regulation of neuron apoptotic process|	None	1.1	13.9	1	8.49	1	21.9	0.00088	0.0453996
ENSG00000175336	APOF	apolipoprotein F	extracellular region|low-density lipoprotein particle|high-density lipoprotein particle|	lipid metabolic process|triglyceride metabolic process|lipid transport|cholesterol metabolic process|cholesterol efflux|	receptor binding|lipid transporter activity|cholesterol binding|	0.7	16.4	0.8	6	0.8	21.9	0.00088	0.0453996
ENSG00000116221	MRPL37	mitochondrial ribosomal protein L37	mitochondrion|mitochondrial ribosome|	translation|	structural constituent of ribosome|poly(A) RNA binding|	0.6	11	2	14	0.8	21.8	0.00092	0.0469182
ENSG00000183579	ZNRF3	zinc and ring finger 3	integral component of plasma membrane|	ubiquitin-dependent protein catabolic process|protein ubiquitination|protein ubiquitination|Wnt receptor catabolic process|canonical Wnt signaling pathway|Wnt signaling pathway, planar cell polarity pathway|stem cell proliferation|negative regulation of canonical Wnt signaling pathway|negative regulation of non-canonical Wnt signaling pathway|	ubiquitin-protein transferase activity|frizzled binding|protein binding|zinc ion binding|ligase activity|	1.2	21.6	0.5	2.4	1	21.8	0.00092	0.0469182
ENSG00000144744	UBA3	ubiquitin-like modifier activating enzyme 3	nucleus|cytosol|	cellular protein modification process|proteolysis|endomitotic cell cycle|protein neddylation|protein neddylation|regulation of cell cycle|	protein binding|ATP binding|acid-amino acid ligase activity|NEDD8 activating enzyme activity|protein heterodimerization activity|	-3.1	16.4	-1.7	8.87	-1.5	21.8	0.00092	0.0469182
ENSG00000167779	IGFBP6	insulin-like growth factor binding protein 6	extracellular region|extracellular space|Golgi apparatus|extracellular vesicular exosome|	regulation of cell growth|signal transduction|negative regulation of cell proliferation|cellular protein metabolic process|	insulin-like growth factor I binding|	1.1	13.8	2.5	11.9	1.3	21.7	0.00093	0.0469182
ENSG00000166896	XRCC6BP1	XRCC6 binding protein 1	DNA-dependent protein kinase-DNA ligase 4 complex|	double-strand break repair via nonhomologous end joining|protein phosphorylation|proteolysis|	metalloendopeptidase activity|DNA-dependent protein kinase activity|metal ion binding|	0.9	23.9	0.1	0.309	0.8	21.7	0.00093	0.0469182
ENSG00000164163	ABCE1	ATP-binding cassette, sub-family E (OABP), member 1	cytoplasm|mitochondrion|membrane|	ATP catabolic process|RNA catabolic process|response to virus|viral process|negative regulation of catalytic activity|	ATP binding|ribonuclease inhibitor activity|ATPase activity|iron-sulfur cluster binding|	-2.7	23.7	-0.5	4.2	-2.7	21.7	0.00093	0.0469182
ENSG00000126461	SCAF1	SR-related CTD-associated factor 1	nucleus|	transcription from RNA polymerase II promoter|mRNA processing|RNA splicing|	RNA binding|protein domain specific binding|	-1.4	16.6	-0.8	7.9	-1	21.7	0.00093	0.0469182
ENSG00000211911	IGHD3-22	immunoglobulin heavy diversity 3-22	None	None	None	-3.6	14	-1.9	9.02	-3.5	21.7	0.00093	0.0469182
ENSG00000149531	FRG1B	FSHD region gene 1 family, member B	None	None	None	1.7	13.5	1.3	9.17	1.5	21.6	0.00097	0.0478774
ENSG00000131013	PPIL4	peptidylprolyl isomerase (cyclophilin)-like 4	nucleus|	protein peptidyl-prolyl isomerization|protein folding|	nucleotide binding|peptidyl-prolyl cis-trans isomerase activity|poly(A) RNA binding|	2.6	19.4	1	7.19	2.4	21.6	0.00097	0.0478774
ENSG00000183684	ALYREF	Aly/REF export factor	transcription export complex|nucleoplasm|cytosol|membrane|nuclear speck|exon-exon junction complex|extracellular vesicular exosome|catalytic step 2 spliceosome|	regulation of DNA recombination|mRNA splicing, via spliceosome|mRNA splicing, via spliceosome|osteoblast differentiation|transcription from RNA polymerase II promoter|termination of RNA polymerase II transcription|mRNA export from nucleus|mRNA export from nucleus|RNA splicing|gene expression|mRNA 3'-end processing|replication fork processing|positive regulation of DNA-templated transcription, elo…	nucleotide binding|protein binding|poly(A) RNA binding|	1.3	15	0.7	7.06	1.3	21.6	0.00097	0.0478774
ENSG00000133640	LRRIQ1	leucine-rich repeats and IQ motif containing 1	None	None	None	1.5	19.8	0.5	2.48	1.1	21.6	0.00097	0.0478774
ENSG00000236334	PPIAL4G	peptidylprolyl isomerase A (cyclophilin A)-like 4G	cytoplasm|	protein peptidyl-prolyl isomerization|protein folding|	peptidyl-prolyl cis-trans isomerase activity|	-2.3	19.5	-1.1	5.01	-2.2	21.6	0.00097	0.0478774
ENSG00000137203	TFAP2A	transcription factor AP-2 alpha (activating enhancer binding protein 2 alpha)	nucleus|nucleus|cytoplasm|Golgi apparatus|centrosome|intracellular membrane-bounded organelle|	negative regulation of transcription from RNA polymerase II promoter|kidney development|outflow tract morphogenesis|keratinocyte development|optic vesicle morphogenesis|optic cup structural organization|transcription from RNA polymerase II promoter|sensory perception of sound|negative regulation of cell proliferation|embryonic pattern specification|embryonic body morphogenesis|positive regulation…	transcription regulatory region sequence-specific DNA binding|RNA polymerase II core promoter proximal region sequence-specific DNA binding|RNA polymerase II core promoter sequence-specific DNA binding|RNA polymerase II distal enhancer sequence-specific DNA binding|sequence-specific DNA binding RNA polymerase II transcription factor activity|RNA polymerase II core promoter proximal region sequenc…	-1.7	11.3	-1.2	12.8	-1.5	21.6	0.00097	0.0478774
ENSG00000213741	RPS29	ribosomal protein S29	cytoplasm|cytosol|small ribosomal subunit|cytosolic small ribosomal subunit|extracellular vesicular exosome|	nuclear-transcribed mRNA catabolic process, nonsense-mediated decay|translation|translation|translational initiation|translational elongation|translational termination|SRP-dependent cotranslational protein targeting to membrane|gene expression|viral process|RNA metabolic process|mRNA metabolic process|viral life cycle|viral transcription|cellular protein metabolic process|	structural constituent of ribosome|zinc ion binding|	-2.5	16.5	-1.3	8.5	-2.4	21.6	0.00097	0.0478774
ENSG00000154719	MRPL39	mitochondrial ribosomal protein L39	mitochondrial ribosome|	biological_process|	nucleotide binding|poly(A) RNA binding|	0.8	13	2	11.2	0.8	21.5	0.00102	0.0495122
ENSG00000167768	KRT1	keratin 1	extracellular space|nucleus|cytoskeleton|plasma membrane|membrane|keratin filament|extracellular vesicular exosome|blood microparticle|	complement activation, lectin pathway|retina homeostasis|response to oxidative stress|fibrinolysis|regulation of angiogenesis|	receptor activity|structural molecule activity|protein binding|carbohydrate binding|	0.5	3.63	1.4	20.5	1.2	21.5	0.00102	0.0495122
ENSG00000205846	CLEC6A	C-type lectin domain family 6, member A	integral component of membrane|	positive regulation of I-kappaB kinase/NF-kappaB signaling|innate immune response|positive regulation of cytokine secretion|defense response to fungus|	carbohydrate binding|	2	13.9	1.4	9.25	1.6	21.5	0.00102	0.0495122
ENSG00000139636	LMBR1L	limb development membrane protein 1-like	plasma membrane|integral component of membrane|	endocytosis|	None	0.8	21.5	0.4	2.03	0.7	21.5	0.00102	0.0495122
ENSG00000196584	XRCC2	X-ray repair complementing defective repair in Chinese hamster cells 2	replication fork|cytoplasm|centrosome|Rad51B-Rad51C-Rad51D-XRCC2 complex|	mitotic cell cycle|double-strand break repair via homologous recombination|in utero embryonic development|ATP catabolic process|DNA repair|meiotic nuclear division|response to X-ray|response to gamma radiation|strand invasion|negative regulation of neuron apoptotic process|positive regulation of neurogenesis|centrosome organization|	four-way junction DNA binding|protein binding|ATP binding|DNA-dependent ATPase activity|	-1.7	9.06	-1.1	13.3	-1.4	21.5	0.00102	0.0495122
ENSG00000175792	RUVBL1	RuvB-like AAA ATPase 1	Swr1 complex|nucleus|nucleoplasm|cytoplasm|Golgi apparatus|microtubule organizing center|membrane|nuclear matrix|Ino80 complex|NuA4 histone acetyltransferase complex|intracellular membrane-bounded organelle|extracellular vesicular exosome|MLL1 complex|	DNA repair|DNA recombination|chromatin organization|nucleosome assembly|transcription, DNA-templated|regulation of transcription from RNA polymerase II promoter|mitotic nuclear division|spermatogenesis|DNA duplex unwinding|DNA duplex unwinding|centromere-specific nucleosome assembly|regulation of growth|histone H4 acetylation|histone H2A acetylation|	DNA helicase activity|protein binding|ATP binding|	-1.5	17.6	-1.1	5.01	-1.4	21.5	0.00102	0.0495122

## Sheet: Hits_In_Common
Symbol	GeneID	GeneInfo	Localization	Process	Function
ATXN2	ENSG00000204842	ataxin 2	nucleus|cytoplasm|Golgi apparatus|trans-Golgi network|polysome|cytoplasmic stress granule|membrane|ribonucleoprotein complex|perinuclear region of cytoplasm|	negative regulation of receptor internalization|regulation of translation|cell death|RNA metabolic process|cerebellar Purkinje cell differentiation|cytoplasmic mRNA processing body assembly|stress granule assembly|negative regulation of multicellular organism growth|neuron projection morphogenesis|homeostasis of number of cells|RNA transport|neuromuscular process|	RNA binding|epidermal growth factor receptor binding|protein binding|protein C-terminus binding|poly(A) RNA binding|
C16ORF80	ENSG00000070761	N/A	None	None	None
CLASRP	ENSG00000104859	CLK4-associating serine/arginine rich protein	nucleus|	mRNA processing|RNA splicing|	None
PAXBP1	ENSG00000159086	PAX3 and PAX7 binding protein 1	nucleus|cytosol|	transcription, DNA-templated|muscle organ development|regulation of satellite cell proliferation|positive regulation of histone methylation|positive regulation of transcription from RNA polymerase II promoter|positive regulation of myoblast proliferation|	DNA binding|sequence-specific DNA binding transcription factor activity|transcription factor binding|
LSM12	ENSG00000161654	LSM12 homolog (S. cerevisiae)	None	None	None
DPAGT1	ENSG00000172269	dolichyl-phosphate (UDP-N-acetylglucosamine) N-acetylglucosaminephosphotransferase 1 (GlcNAc-1-P transferase)	endoplasmic reticulum membrane|endoplasmic reticulum membrane|membrane|integral component of membrane|integral component of endoplasmic reticulum membrane|integral component of endoplasmic reticulum membrane|intracellular membrane-bounded organelle|	UDP-N-acetylglucosamine metabolic process|protein N-linked glycosylation|dolichol-linked oligosaccharide biosynthetic process|protein N-linked glycosylation via asparagine|dolichol biosynthetic process|post-translational protein modification|cellular protein metabolic process|protein oligomerization|	UDP-N-acetylglucosamine-dolichyl-phosphate N-acetylglucosaminephosphotransferase activity|UDP-N-acetylglucosamine-dolichyl-phosphate N-acetylglucosaminephosphotransferase activity|phospho-N-acetylmuramoyl-pentapeptide-transferase activity|transferase activity, transferring glycosyl groups|
PNISR	ENSG00000132424	PNN-interacting serine/arginine-rich protein	nucleus|cytoplasm|nuclear speck|	None	poly(A) RNA binding|
ALG2	ENSG00000119523	ALG2, alpha-1,3/1,6-mannosyltransferase	nucleus|cytoplasm|endoplasmic reticulum membrane|membrane|integral component of membrane|perinuclear region of cytoplasm|	dolichol-linked oligosaccharide biosynthetic process|dolichol-linked oligosaccharide biosynthetic process|protein N-linked glycosylation via asparagine|protein glycosylation in endoplasmic reticulum|post-translational protein modification|cellular protein metabolic process|response to calcium ion|mannosylation|mannosylation|	alpha-1,3-mannosyltransferase activity|GDP-Man:Man1GlcNAc2-PP-Dol alpha-1,3-mannosyltransferase activity|protein binding|glycolipid 6-alpha-mannosyltransferase activity|protein anchor|protein heterodimerization activity|protein N-terminus binding|calcium-dependent protein binding|calcium-dependent protein binding|
PTBP1	ENSG00000011304	polypyrimidine tract binding protein 1	nucleoplasm|nucleolus|membrane|extracellular vesicular exosome|	alternative mRNA splicing, via spliceosome|regulation of alternative mRNA splicing, via spliceosome|mRNA splicing, via spliceosome|mRNA processing|RNA splicing|gene expression|negative regulation of RNA splicing|negative regulation of mRNA splicing, via spliceosome|negative regulation of muscle cell differentiation|	nucleotide binding|RNA binding|protein binding|poly-pyrimidine tract binding|pre-mRNA binding|poly(A) RNA binding|
TAF2	ENSG00000064313	TAF2 RNA polymerase II, TATA box binding protein (TBP)-associated factor, 150kDa	transcription factor TFIID complex|transcription factor TFIID complex|transcription factor TFTC complex|	G2/M transition of mitotic cell cycle|transcription initiation from RNA polymerase II promoter|proteolysis|response to organic cyclic compound|positive regulation of transcription from RNA polymerase II promoter|	protein binding|metallopeptidase activity|zinc ion binding|transcription regulatory region DNA binding|
METTL14	ENSG00000145388	methyltransferase like 14	nucleus|MIS complex|	stem cell maintenance|mRNA destabilization|mRNA methylation|	RNA binding|mRNA (2'-O-methyladenosine-N6-)-methyltransferase activity|
ENY2	ENSG00000120533	enhancer of yellow 2 homolog (Drosophila)	SAGA complex|nuclear pore|transcription export complex 2|DUBm complex|	chromatin organization|transcription elongation from RNA polymerase II promoter|mRNA export from nucleus|protein transport|histone deubiquitination|positive regulation of transcription, DNA-templated|	transcription coactivator activity|ligand-dependent nuclear receptor transcription coactivator activity|
CMTR2	ENSG00000180917	cap methyltransferase 2	nucleus|cytoplasm|integral component of membrane|	7-methylguanosine mRNA capping|cap2 mRNA methylation|	mRNA (nucleoside-2'-O-)-methyltransferase activity|
LUC7L3	ENSG00000108848	LUC7-like 3 (S. cerevisiae)	nucleus|U1 snRNP|plasma membrane|focal adhesion|nuclear speck|	mRNA splice site selection|RNA splicing|	DNA binding|mRNA binding|protein binding|poly(A) RNA binding|
TSC2	ENSG00000103197	tuberous sclerosis 2	nucleus|cytoplasm|cytoplasm|Golgi apparatus|cytosol|cytosol|caveola|membrane|dendrite|growth cone|TSC1-TSC2 complex|neuronal cell body|perinuclear region of cytoplasm|	response to hypoxia|neural tube closure|negative regulation of protein kinase activity|protein import into nucleus|endocytosis|acute-phase response|cell cycle arrest|epidermal growth factor receptor signaling pathway|heart development|protein localization|negative regulation of cell proliferation|insulin receptor signaling pathway|fibroblast growth factor receptor signaling pathway|phosphatidylin…	GTPase activator activity|protein binding|phosphatase binding|protein homodimerization activity|protein heterodimerization activity|14-3-3 protein binding|
WDR73	ENSG00000177082	WD repeat domain 73	None	None	None
NAA20	ENSG00000173418	N(alpha)-acetyltransferase 20, NatB catalytic subunit	intracellular|nucleus|cytoplasm|	metabolic process|	peptide alpha-N-acetyltransferase activity|
ALG1	ENSG00000033011	ALG1, chitobiosyldiphosphodolichol beta-mannosyltransferase	endoplasmic reticulum|endoplasmic reticulum membrane|membrane|integral component of membrane|	protein glycosylation|dolichol-linked oligosaccharide biosynthetic process|lipopolysaccharide biosynthetic process|protein N-linked glycosylation via asparagine|post-translational protein modification|cellular protein metabolic process|mannosylation|mannosylation|	mannosyltransferase activity|chitobiosyldiphosphodolichol beta-mannosyltransferase activity|
RTEL1	ENSG00000258366	regulator of telomere elongation helicase 1	nucleus|	telomere maintenance|telomere maintenance|ATP catabolic process|DNA repair|regulation of double-strand break repair via homologous recombination|DNA duplex unwinding|DNA duplex unwinding|small molecule metabolic process|	DNA binding|ATP-dependent DNA helicase activity|protein binding|ATP binding|metal ion binding|4 iron, 4 sulfur cluster binding|
ATXN7L3	ENSG00000087152	ataxin 7-like 3	SAGA complex|DUBm complex|	chromatin organization|transcription, DNA-templated|histone deubiquitination|positive regulation of transcription, DNA-templated|	transcription coactivator activity|protein binding|zinc ion binding|ligand-dependent nuclear receptor transcription coactivator activity|
RP11-894J14.5	ENSG00000272305	N/A	None	None	None
GNB2L1	ENSG00000204628	guanine nucleotide binding protein (G protein), beta polypeptide 2-like 1	phagocytic cup|nucleus|cytoplasm|mitochondrion|cytosol|cytoskeleton|small ribosomal subunit|dendrite|midbody|neuronal cell body|perikaryon|perinuclear region of cytoplasm|extracellular vesicular exosome|	positive regulation of protein phosphorylation|activation of cysteine-type endopeptidase activity involved in apoptotic process|cell cycle|gastrulation|negative regulation of gene expression|viral process|negative regulation of translation|negative regulation of Wnt signaling pathway|negative regulation of cell growth|positive regulation of cell migration|positive regulation of cAMP catabolic pro…	protein kinase C binding|receptor binding|protein binding|ion channel inhibitor activity|cysteine-type endopeptidase activator activity involved in apoptotic process|enzyme binding|protein phosphatase binding|protein tyrosine kinase inhibitor activity|receptor tyrosine kinase binding|protein complex scaffold|SH2 domain binding|protein homodimerization activity|poly(A) RNA binding|
DAD1	ENSG00000129562	defender against cell death 1	endoplasmic reticulum membrane|oligosaccharyltransferase complex|oligosaccharyltransferase complex|membrane|integral component of membrane|extracellular vesicular exosome|	blastocyst development|protein glycosylation|apoptotic process|response to nutrient|protein N-linked glycosylation via asparagine|protein N-linked glycosylation via asparagine|response to drug|negative regulation of apoptotic process|post-translational protein modification|cellular protein metabolic process|	oligosaccharyl transferase activity|dolichyl-diphosphooligosaccharide-protein glycotransferase activity|
CNOT3	ENSG00000088038	CCR4-NOT transcription complex, subunit 3	cytoplasmic mRNA processing body|nucleus|cytosol|CCR4-NOT complex|	nuclear-transcribed mRNA catabolic process, deadenylation-dependent decay|nuclear-transcribed mRNA poly(A) tail shortening|trophectodermal cell differentiation|transcription, DNA-templated|regulation of transcription, DNA-templated|regulation of translation|gene expression|RNA metabolic process|mRNA metabolic process|gene silencing by RNA|regulation of stem cell maintenance|	protein binding|
GMPPB	ENSG00000173540	GDP-mannose pyrophosphorylase B	cytoplasm|mitochondrion|extracellular vesicular exosome|	dolichol-linked oligosaccharide biosynthetic process|GDP-mannose biosynthetic process|GDP-mannose biosynthetic process|protein N-linked glycosylation via asparagine|post-translational protein modification|cellular protein metabolic process|	mannose-1-phosphate guanylyltransferase activity|GTP binding|
XRN2	ENSG00000088930	5'-3' exoribonuclease 2	nucleus|nucleolus|membrane|aggresome|	DNA catabolic process, exonucleolytic|DNA-templated transcription, termination|regulation of transcription, DNA-templated|RNA processing|mRNA processing|RNA catabolic process|spermatogenesis|cell growth|RNA metabolic process|RNA phosphodiester bond hydrolysis, exonucleolytic|RNA phosphodiester bond hydrolysis, exonucleolytic|	nuclease activity|5'-3' exoribonuclease activity|zinc ion binding|5'-3' exonuclease activity|poly(A) RNA binding|
SNRPA	ENSG00000077312	small nuclear ribonucleoprotein polypeptide A	nucleus|nucleoplasm|spliceosomal complex|U1 snRNP|nucleolus|cytoplasm|	mRNA splicing, via spliceosome|mRNA splicing, via spliceosome|RNA splicing|gene expression|	nucleotide binding|RNA binding|protein binding|snRNA binding|poly(A) RNA binding|
TMEM258	ENSG00000134825	transmembrane protein 258	integral component of membrane|	None	None
TTI1	ENSG00000101407	TELO2 interacting protein 1	cytoplasm|TORC1 complex|TORC2 complex|	regulation of TOR signaling|	protein binding|
GNB1L	ENSG00000185838	guanine nucleotide binding protein (G protein), beta polypeptide 1-like	cytoplasm|cytoplasmic side of plasma membrane|	G-protein coupled receptor signaling pathway|social behavior|intracellular signal transduction|	molecular_function|
MARS	ENSG00000166986	methionyl-tRNA synthetase	cytoplasm|mitochondrion|cytosol|membrane|extracellular vesicular exosome|	tRNA aminoacylation for protein translation|methionyl-tRNA aminoacylation|gene expression|	tRNA binding|methionine-tRNA ligase activity|ATP binding|
VHL	ENSG00000134086	von Hippel-Lindau tumor suppressor, E3 ubiquitin protein ligase	nucleus|nucleoplasm|mitochondrion|endoplasmic reticulum|cytosol|membrane|intermediate filament cytoskeleton|	negative regulation of transcription from RNA polymerase II promoter|cell morphogenesis|regulation of transcription, DNA-templated|proteolysis|response to stress|negative regulation of cell proliferation|protein ubiquitination|protein ubiquitination|negative regulation of apoptotic process|positive regulation of cell differentiation|positive regulation of transcription, DNA-templated|protein stab…	ubiquitin-protein transferase activity|protein binding|transcription factor binding|enzyme binding|
RPRD2	ENSG00000163125	regulation of nuclear pre-mRNA domain containing 2	DNA-directed RNA polymerase II, holoenzyme|	None	None
PPP2R4	ENSG00000119383	protein phosphatase 2A activator, regulatory subunit 4	protein phosphatase type 2A complex|nucleus|cytoplasm|calcium channel complex|extracellular vesicular exosome|	protein peptidyl-prolyl isomerization|protein peptidyl-prolyl isomerization|ATP catabolic process|protein folding|mitotic spindle organization in nucleus|negative regulation of phosphoprotein phosphatase activity|positive regulation of phosphoprotein phosphatase activity|positive regulation of protein dephosphorylation|negative regulation of protein dephosphorylation|positive regulation of apopto…	peptidyl-prolyl cis-trans isomerase activity|receptor binding|ATP binding|protein tyrosine phosphatase activator activity|protein phosphatase type 2A regulator activity|protein phosphatase type 2A regulator activity|ATPase activity|protein homodimerization activity|protein heterodimerization activity|protein phosphatase 2A binding|
TSEN54	ENSG00000182173	TSEN54 tRNA splicing endonuclease subunit	nucleolus|	tRNA splicing, via endonucleolytic cleavage and ligation|mRNA processing|	None
RFT1	ENSG00000163933	RFT1 homolog (S. cerevisiae)	integral component of membrane|	dolichol-linked oligosaccharide biosynthetic process|lipid transport|carbohydrate transport|protein N-linked glycosylation via asparagine|post-translational protein modification|cellular protein metabolic process|	lipid transporter activity|
POT1	ENSG00000128513	protection of telomeres 1	chromosome, telomeric region|nuclear telomere cap complex|nucleus|nucleoplasm|cytoplasm|	telomere maintenance|telomere maintenance via telomerase|telomere capping|telomere capping|telomere formation via telomerase|negative regulation of telomere maintenance via telomerase|positive regulation of telomere maintenance via telomerase|DNA duplex unwinding|positive regulation of helicase activity|positive regulation of telomerase activity|negative regulation of telomerase activity|positive…	protein binding|telomerase inhibitor activity|DEAD/H-box RNA helicase binding|single-stranded telomeric DNA binding|single-stranded telomeric DNA binding|
ELOF1	ENSG00000130165	elongation factor 1 homolog (S. cerevisiae)	nucleus|	transcription, DNA-templated|regulation of transcription, DNA-templated|	metal ion binding|
TYMS	ENSG00000176890	thymidylate synthetase	nucleus|nucleoplasm|nucleolus|cytoplasm|mitochondrion|mitochondrial inner membrane|mitochondrial matrix|cytosol|	G1/S transition of mitotic cell cycle|regulation of transcription involved in G1/S transition of mitotic cell cycle|mitotic cell cycle|polysaccharide metabolic process|nucleobase-containing compound metabolic process|pyrimidine nucleobase metabolic process|dTMP biosynthetic process|dTTP biosynthetic process|DNA replication|DNA repair|aging|circadian rhythm|deoxyribonucleoside monophosphate biosyn…	nucleotide binding|mRNA binding|thymidylate synthase activity|folic acid binding|drug binding|protein homodimerization activity|cofactor binding|
EIF1	ENSG00000173812	eukaryotic translation initiation factor 1	cytoplasm|	translational initiation|regulation of translational initiation|response to stress|dosage compensation by inactivation of X chromosome|	translation initiation factor activity|translation factor activity, nucleic acid binding|poly(A) RNA binding|
RAD51C	ENSG00000108384	RAD51 paralog C	nucleus|nucleoplasm|replication fork|cytoplasm|mitochondrion|Rad51B-Rad51C-Rad51D-XRCC2 complex|Rad51C-XRCC3 complex|perinuclear region of cytoplasm|Holliday junction resolvase complex|	double-strand break repair via homologous recombination|DNA catabolic process, endonucleolytic|DNA catabolic process, endonucleolytic|ATP catabolic process|DNA repair|DNA recombination|sister chromatid cohesion|female meiosis sister chromatid cohesion|reciprocal meiotic recombination|male meiosis I|spermatogenesis|blood coagulation|positive regulation of G2/M transition of mitotic cell cycle|	four-way junction DNA binding|DNA binding|protein binding|ATP binding|DNA-dependent ATPase activity|crossover junction endodeoxyribonuclease activity|
CTPS1	ENSG00000171793	CTP synthase 1	cellular_component|cytosol|membrane|	nucleobase-containing compound metabolic process|CTP biosynthetic process|glutamine metabolic process|nucleobase-containing small molecule interconversion|response to drug|'de novo' CTP biosynthetic process|small molecule metabolic process|nucleobase-containing small molecule metabolic process|	CTP synthase activity|CTP synthase activity|CTP synthase activity|ATP binding|
DDOST	ENSG00000244038	dolichyl-diphosphooligosaccharide--protein glycosyltransferase subunit (non-catalytic)	endoplasmic reticulum|endoplasmic reticulum membrane|oligosaccharyltransferase complex|oligosaccharyltransferase complex|membrane|integral component of membrane|intracellular membrane-bounded organelle|protein complex|	translation|protein glycosylation|protein N-linked glycosylation|SRP-dependent cotranslational protein targeting to membrane|gene expression|protein N-linked glycosylation via asparagine|protein N-linked glycosylation via asparagine|response to cytokine|T cell activation|post-translational protein modification|cellular protein metabolic process|innate immune response|	oligosaccharyl transferase activity|dolichyl-diphosphooligosaccharide-protein glycotransferase activity|dolichyl-diphosphooligosaccharide-protein glycotransferase activity|protein binding|
ERCC2	ENSG00000104884	excision repair cross-complementation group 2	nucleus|nucleoplasm|holo TFIIH complex|holo TFIIH complex|cytoplasm|spindle|cyclin-dependent protein kinase activating kinase holoenzyme complex|MMXD complex|	nucleotide-excision repair, DNA damage removal|response to hypoxia|in utero embryonic development|ATP catabolic process|ATP catabolic process|ATP catabolic process|DNA repair|transcription-coupled nucleotide-excision repair|transcription-coupled nucleotide-excision repair|nucleotide-excision repair|nucleotide-excision repair|nucleotide-excision repair|transcription from RNA polymerase I promoter|…	DNA binding|ATP-dependent DNA helicase activity|protein kinase activity|protein binding|ATP binding|protein C-terminus binding|DNA-dependent ATPase activity|DNA-dependent ATPase activity|RNA polymerase II carboxy-terminal domain kinase activity|5'-3' DNA helicase activity|metal ion binding|protein N-terminus binding|4 iron, 4 sulfur cluster binding|
YPEL5	ENSG00000119801	yippee-like 5 (Drosophila)	None	None	None
DUT	ENSG00000128951	deoxyuridine triphosphatase	nucleus|nucleoplasm|mitochondrion|extracellular vesicular exosome|	nucleobase-containing compound metabolic process|pyrimidine nucleobase metabolic process|dUMP biosynthetic process|DNA replication|small molecule metabolic process|dUTP metabolic process|pyrimidine nucleoside biosynthetic process|nucleobase-containing small molecule metabolic process|	dUTP diphosphatase activity|protein binding|poly(A) RNA binding|
TRIAP1	ENSG00000170855	TP53 regulated inhibitor of apoptosis 1	mitochondrion|mitochondrial intermembrane space|protein complex|perinuclear region of cytoplasm|	DNA damage response, signal transduction by p53 class mediator resulting in cell cycle arrest|phospholipid transport|DNA damage response, signal transduction by p53 class mediator|cellular response to UV|negative regulation of apoptotic process|negative regulation of cysteine-type endopeptidase activity involved in apoptotic process|positive regulation of transcription from RNA polymerase II prom…	p53 binding|protein binding|phosphatidic acid transporter activity|
COPB2	ENSG00000184432	coatomer protein complex, subunit beta 2 (beta prime)	cytosol|COPI vesicle coat|	intracellular protein transport|retrograde vesicle-mediated transport, Golgi to ER|intra-Golgi vesicle-mediated transport|COPI coating of Golgi vesicle|membrane organization|	structural molecule activity|
PUF60	ENSG00000179950	poly-U binding splicing factor 60KDa	cyclin-dependent protein kinase activating kinase holoenzyme complex|ribonucleoprotein complex|	transcription, DNA-templated|regulation of transcription, DNA-templated|mRNA processing|apoptotic process|RNA splicing|	nucleotide binding|DNA binding|protein binding|identical protein binding|poly(A) RNA binding|
DENR	ENSG00000139726	density-regulated protein	cellular_component|	formation of translation preinitiation complex|IRES-dependent translational initiation|biological_process|ribosome disassembly|	molecular_function|translation initiation factor activity|protein binding|
RPN1	ENSG00000163902	ribophorin I	endoplasmic reticulum membrane|endoplasmic reticulum membrane|rough endoplasmic reticulum|oligosaccharyltransferase complex|membrane|integral component of membrane|melanosome|	translation|cellular protein modification process|SRP-dependent cotranslational protein targeting to membrane|gene expression|protein N-linked glycosylation via asparagine|protein N-linked glycosylation via asparagine|post-translational protein modification|cellular protein metabolic process|	dolichyl-diphosphooligosaccharide-protein glycotransferase activity|protein binding|poly(A) RNA binding|
GABPA	ENSG00000154727	GA binding protein transcription factor, alpha subunit 60kDa	nuclear chromatin|nucleus|	negative regulation of transcription from RNA polymerase II promoter|in utero embryonic development|transcription from RNA polymerase II promoter|cell differentiation|negative regulation of megakaryocyte differentiation|positive regulation of transcription from RNA polymerase II promoter|	RNA polymerase II core promoter proximal region sequence-specific DNA binding|RNA polymerase II core promoter proximal region sequence-specific DNA binding transcription factor activity involved in positive regulation of transcription|RNA polymerase II transcription regulatory region sequence-specific DNA binding transcription factor activity involved in positive regulation of transcription|DNA b…
MCM3	ENSG00000112118	minichromosome maintenance complex component 3	nucleus|nucleoplasm|alpha DNA polymerase:primase complex|centrosome|membrane|MCM complex|intracellular membrane-bounded organelle|perinuclear region of cytoplasm|	G1/S transition of mitotic cell cycle|mitotic cell cycle|DNA replication|DNA replication initiation|DNA strand elongation involved in DNA replication|DNA duplex unwinding|	DNA binding|DNA helicase activity|protein binding|ATP binding|
WDHD1	ENSG00000198554	WD repeat and HMG-box DNA binding protein 1	chromosome, centromeric region|nucleus|nucleoplasm|cytoplasm|	RNA processing|regulation of chromosome organization|heterochromatin maintenance|	DNA binding|chromatin binding|RNA binding|protein binding|RNA polymerase binding|
PPP1R8	ENSG00000117751	protein phosphatase 1, regulatory subunit 8	nucleus|spliceosomal complex|cytoplasm|nuclear speck|	transcription, DNA-templated|regulation of transcription, DNA-templated|mRNA processing|RNA catabolic process|cell proliferation|RNA splicing|negative regulation of catalytic activity|negative regulation of catalytic activity|RNA phosphodiester bond hydrolysis|	DNA binding|RNA binding|endonuclease activity|protein serine/threonine phosphatase inhibitor activity|protein binding|protein phosphatase type 1 regulator activity|ribonuclease E activity|
ASH2L	ENSG00000129691	ash2 (absent, small, or homeotic)-like (Drosophila)	nucleus|histone methyltransferase complex|histone methyltransferase complex|Set1C/COMPASS complex|	transcription, DNA-templated|regulation of transcription, DNA-templated|transcription from RNA polymerase II promoter|cellular response to DNA damage stimulus|positive regulation of cell proliferation|hemopoiesis|response to estrogen|positive regulation of transcription from RNA polymerase II promoter|histone H3-K4 methylation|	DNA binding|protein binding|histone methyltransferase activity (H3-K4 specific)|transcription regulatory region DNA binding|metal ion binding|
WDR26	ENSG00000162923	WD repeat domain 26	nucleus|cytoplasm|	None	None
SRRM1	ENSG00000133226	serine/arginine repetitive matrix 1	nucleus|nucleoplasm|cytosol|nuclear matrix|nuclear speck|catalytic step 2 spliceosome|	RNA splicing, via transesterification reactions|mRNA splicing, via spliceosome|mRNA splicing, via spliceosome|transcription from RNA polymerase II promoter|termination of RNA polymerase II transcription|mRNA export from nucleus|RNA splicing|gene expression|mRNA 3'-end processing|	DNA binding|poly(A) RNA binding|
RPS13	ENSG00000110700	ribosomal protein S13	nucleus|nucleolus|cytosol|ribosome|membrane|cytosolic small ribosomal subunit|extracellular vesicular exosome|	nuclear-transcribed mRNA catabolic process, nonsense-mediated decay|translation|translation|translational initiation|translational elongation|translational termination|SRP-dependent cotranslational protein targeting to membrane|gene expression|viral process|RNA metabolic process|mRNA metabolic process|viral life cycle|viral transcription|negative regulation of RNA splicing|cellular protein metabo…	mRNA binding|structural constituent of ribosome|protein binding|poly(A) RNA binding|
USP22	ENSG00000124422	ubiquitin specific peptidase 22	SAGA complex|SAGA-type complex|	chromatin organization|transcription, DNA-templated|ubiquitin-dependent protein catabolic process|cell cycle|embryo development|histone ubiquitination|histone deubiquitination|protein deubiquitination|histone H4 acetylation|positive regulation of transcription, DNA-templated|positive regulation of mitotic cell cycle|	transcription coactivator activity|ubiquitin-specific protease activity|ubiquitin-specific protease activity|protein binding|zinc ion binding|H4 histone acetyltransferase activity|enzyme binding|ligand-dependent nuclear receptor transcription coactivator activity|
PSMD12	ENSG00000197170	proteasome (prosome, macropain) 26S subunit, non-ATPase, 12	nucleoplasm|cytosol|proteasome regulatory particle|membrane|proteasome accessory complex|extracellular vesicular exosome|	G1/S transition of mitotic cell cycle|protein polyubiquitination|mitotic cell cycle|antigen processing and presentation of peptide antigen via MHC class I|antigen processing and presentation of exogenous peptide antigen via MHC class I, TAP-dependent|regulation of cellular amino acid metabolic process|apoptotic process|DNA damage response, signal transduction by p53 class mediator resulting in ce…	None
ORC5	ENSG00000164815	origin recognition complex, subunit 5	origin recognition complex|nucleus|nucleus|nucleoplasm|nuclear origin of replication recognition complex|nuclear origin of replication recognition complex|cytoplasm|	G1/S transition of mitotic cell cycle|mitotic cell cycle|DNA replication|DNA replication|DNA replication initiation|	nucleotide binding|molecular_function|DNA replication origin binding|protein binding|ATP binding|
NCAPD2	ENSG00000010292	non-SMC condensin I complex, subunit D2	nuclear chromosome|condensed chromosome|condensin complex|condensin core heterodimer|nucleus|nucleus|cytoplasm|cytoplasm|cytoplasm|cytosol|membrane|pronucleus|	mitotic cell cycle|mitotic chromosome condensation|mitotic chromosome condensation|	protein binding|histone binding|histone binding|
RAD51D	ENSG00000185379	RAD51 paralog D	chromosome, telomeric region|nucleus|replication fork|cytoplasm|centrosome|Rad51B-Rad51C-Rad51D-XRCC2 complex|	telomere maintenance|double-strand break repair via homologous recombination|ATP catabolic process|ATP catabolic process|DNA repair|reciprocal meiotic recombination|strand invasion|	four-way junction DNA binding|DNA binding|single-stranded DNA binding|protein binding|ATP binding|DNA-dependent ATPase activity|gamma-tubulin binding|
UBE2A	ENSG00000077721	ubiquitin-conjugating enzyme E2A	chromatin|nuclear chromatin|XY body|cytosol|HULC complex|	protein polyubiquitination|in utero embryonic development|antigen processing and presentation of peptide antigen via MHC class I|DNA repair|postreplication repair|ubiquitin-dependent protein catabolic process|positive regulation of cell proliferation|response to UV|histone H2A ubiquitination|protein autoubiquitination|maternal process involved in female pregnancy|protein K48-linked ubiquitination…	ubiquitin-protein transferase activity|protein binding|ATP binding|acid-amino acid ligase activity|ubiquitin protein ligase binding|
QARS	ENSG00000172053	glutaminyl-tRNA synthetase	cytoplasm|mitochondrial matrix|cytosol|	tRNA aminoacylation for protein translation|glutaminyl-tRNA aminoacylation|gene expression|	glutamine-tRNA ligase activity|ATP binding|
NAA25	ENSG00000111300	N(alpha)-acetyltransferase 25, NatB auxiliary subunit	cytoplasm|	None	None
TTI2	ENSG00000129696	TELO2 interacting protein 2	None	None	None
ATP6V0C	ENSG00000185883	ATPase, H+ transporting, lysosomal 16kDa, V0 subunit c	lysosomal membrane|endosome membrane|integral component of membrane|phagocytic vesicle membrane|proton-transporting V-type ATPase, V0 domain|extracellular vesicular exosome|	cellular iron ion homeostasis|insulin receptor signaling pathway|ATP hydrolysis coupled proton transport|proton transport|viral process|positive regulation of Wnt signaling pathway|transferrin transport|interaction with host|transmembrane transport|phagosome maturation|	protein binding|ubiquitin protein ligase binding|proton-transporting ATP synthase activity, rotational mechanism|proton-transporting ATPase activity, rotational mechanism|
UBE2H	ENSG00000186591	ubiquitin-conjugating enzyme E2H	None	ubiquitin-dependent protein catabolic process|protein K48-linked ubiquitination|protein K11-linked ubiquitination|	ubiquitin-protein transferase activity|protein binding|ATP binding|acid-amino acid ligase activity|
PABPC1	ENSG00000070756	poly(A) binding protein, cytoplasmic 1	nucleus|cytoplasm|cytosol|cytoplasmic stress granule|membrane|ribonucleoprotein complex|cytoplasmic ribonucleoprotein granule|catalytic step 2 spliceosome|	nuclear-transcribed mRNA catabolic process, nonsense-mediated decay|nuclear-transcribed mRNA catabolic process, deadenylation-dependent decay|nuclear-transcribed mRNA poly(A) tail shortening|mRNA splicing, via spliceosome|mRNA polyadenylation|translation|translational initiation|gene expression|RNA metabolic process|mRNA metabolic process|gene silencing by RNA|cellular protein metabolic process|p…	nucleotide binding|protein binding|protein C-terminus binding|poly(A) binding|poly(A) binding|poly(U) RNA binding|translation activator activity|poly(A) RNA binding|
FLII	ENSG00000177731	flightless I homolog (Drosophila)	nucleus|cytoplasm|microtubule organizing center|focal adhesion|	transcription, DNA-templated|regulation of transcription, DNA-templated|muscle contraction|multicellular organismal development|	actin binding|protein binding|
ZER1	ENSG00000160445	zyg-11 related, cell cycle regulator	Cul2-RING ubiquitin ligase complex|	protein ubiquitination|regulation of ubiquitin-protein transferase activity|	ubiquitin-protein transferase activity|
GINS4	ENSG00000147536	GINS complex subunit 4 (Sld5 homolog)	nucleoplasm|cytoplasm|	mitotic cell cycle|DNA strand elongation involved in DNA replication|	protein binding|
GINS3	ENSG00000181938	GINS complex subunit 3 (Psf3 homolog)	nucleus|	DNA replication|	None
DDX6	ENSG00000110367	DEAD (Asp-Glu-Ala-Asp) box helicase 6	cytoplasmic mRNA processing body|cytoplasm|cytosol|cytoplasmic stress granule|membrane|RISC complex|intracellular membrane-bounded organelle|	nuclear-transcribed mRNA catabolic process, deadenylation-dependent decay|ATP catabolic process|gene expression|RNA metabolic process|mRNA metabolic process|cytoplasmic mRNA processing body assembly|exonucleolytic nuclear-transcribed mRNA catabolic process involved in deadenylation-dependent decay|	RNA helicase activity|helicase activity|protein binding|ATP binding|ATP-dependent helicase activity|poly(A) RNA binding|
NAE1	ENSG00000159593	NEDD8 activating enzyme E1 subunit 1	nucleus|cytoplasm|cytosol|plasma membrane|	signal transduction|mitotic DNA replication checkpoint|regulation of apoptotic process|regulation of neuron apoptotic process|protein neddylation|protein neddylation|neuron apoptotic process|	protein binding|NEDD8 activating enzyme activity|ubiquitin protein ligase binding|protein heterodimerization activity|
CTD-3222D19.2	ENSG00000141979	N/A	None	None	None
HNRNPA2B1	ENSG00000122566	heterogeneous nuclear ribonucleoprotein A2/B1	nucleus|nucleoplasm|spliceosomal complex|cytoplasm|membrane|ribonucleoprotein complex|catalytic step 2 spliceosome|	mRNA splicing, via spliceosome|mRNA splicing, via spliceosome|mRNA processing|RNA splicing|gene expression|negative regulation of mRNA splicing, via spliceosome|RNA transport|	nucleotide binding|RNA binding|protein binding|single-stranded telomeric DNA binding|poly(A) RNA binding|pre-mRNA intronic binding|
TSC1	ENSG00000165699	tuberous sclerosis 1	cytoplasm|cytosol|cytosol|actin filament|cell cortex|membrane|lamellipodium|growth cone|TSC1-TSC2 complex|intracellular membrane-bounded organelle|protein complex|	kidney development|neural tube closure|regulation of cell-matrix adhesion|rRNA export from nucleus|regulation of translation|potassium ion transport|cell cycle arrest|cell-matrix adhesion|negative regulation of cell proliferation|insulin receptor signaling pathway|negative regulation of translation|hippocampus development|cerebral cortex development|cell projection organization|negative regulatio…	protein binding|GTPase regulator activity|GTPase activating protein binding|protein N-terminus binding|chaperone binding|
CYB5R4	ENSG00000065615	cytochrome b5 reductase 4	endoplasmic reticulum|perinuclear region of cytoplasm|	detection of oxygen|generation of precursor metabolites and energy|NADP metabolic process|superoxide metabolic process|insulin secretion|glucose homeostasis|response to antibiotic|cell development|oxidation-reduction process|	NADPH-hemoprotein reductase activity|cytochrome-b5 reductase activity, acting on NAD(P)H|NAD(P)H oxidase activity|oxidoreductase activity, acting on NAD(P)H, heme protein as acceptor|heme binding|metal ion binding|flavin adenine dinucleotide binding|
POLR2H	ENSG00000163882	polymerase (RNA) II (DNA directed) polypeptide H	nucleus|nucleoplasm|DNA-directed RNA polymerase II, core complex|DNA-directed RNA polymerase III complex|DNA-directed RNA polymerase I complex|cytosol|	mRNA splicing, via spliceosome|DNA repair|transcription-coupled nucleotide-excision repair|nucleotide-excision repair|transcription from RNA polymerase I promoter|transcription initiation from RNA polymerase I promoter|transcription elongation from RNA polymerase I promoter|termination of RNA polymerase I transcription|transcription from RNA polymerase II promoter|transcription from RNA polymeras…	RNA polymerase I activity|RNA polymerase II activity|RNA polymerase III activity|DNA binding|
ATP6V1D	ENSG00000100554	ATPase, H+ transporting, lysosomal 34kDa, V1 subunit D	lysosomal membrane|centrosome|cytosol|cilium|membrane|vacuolar proton-transporting V-type ATPase complex|extracellular vesicular exosome|	cellular iron ion homeostasis|insulin receptor signaling pathway|proton transport|transferrin transport|cilium assembly|interaction with host|transmembrane transport|protein localization to cilium|phagosome maturation|	protein binding|ATPase activity, coupled to transmembrane movement of substances|
MAU2	ENSG00000129933	MAU2 sister chromatid cohesion factor	chromatin|nucleus|nucleoplasm|nucleoplasm|SMC loading complex|SMC loading complex|	mitotic cell cycle|maintenance of mitotic sister chromatid cohesion|	protein binding|protein N-terminus binding|
BCL2L14	ENSG00000121380	BCL2-like 14 (apoptosis facilitator)	cytoplasm|cytosol|endomembrane system|membrane|intracellular organelle|	apoptotic process|regulation of apoptotic process|positive regulation of extrinsic apoptotic signaling pathway|	protein binding|protein kinase binding|
MYH9	ENSG00000100345	myosin, heavy chain 9, non-muscle	stress fiber|ruffle|immunological synapse|uropod|nucleus|cytoplasm|spindle|actomyosin contractile ring|cytosol|plasma membrane|plasma membrane|cell-cell adherens junction|COP9 signalosome|integrin complex|actin cytoskeleton|membrane|myosin II complex|cortical cytoskeleton|cell leading edge|neuromuscular junction|cleavage furrow|actomyosin|protein complex|extracellular vesicular exosome|myosin II …	meiotic spindle organization|cytokinesis|angiogenesis|in utero embryonic development|establishment of T cell polarity|ATP catabolic process|membrane protein ectodomain proteolysis|integrin-mediated signaling pathway|axon guidance|myoblast fusion|regulation of cell shape|protein transport|single organismal cell-cell adhesion|actin filament-based movement|platelet formation|monocyte differentiation…	microfilament motor activity|motor activity|actin binding|protein binding|calmodulin binding|ATP binding|ATPase activity|actin-dependent ATPase activity|actin-dependent ATPase activity|protein homodimerization activity|protein anchor|ADP binding|poly(A) RNA binding|actin filament binding|actin filament binding|actin filament binding|
CYCS	ENSG00000172115	cytochrome c, somatic	protein phosphatase type 2A complex|nucleus|mitochondrion|mitochondrial inner membrane|mitochondrial intermembrane space|cytosol|cytosol|respiratory chain|	apoptotic DNA fragmentation|apoptotic process|activation of cysteine-type endopeptidase activity involved in apoptotic process by cytochrome c|dephosphorylation|respiratory electron transport chain|cellular metabolic process|small molecule metabolic process|cellular respiration|intrinsic apoptotic signaling pathway|	protein serine/threonine phosphatase activity|iron ion binding|protein binding|heme binding|electron transporter, transferring electrons from CoQH2-cytochrome c reductase complex and cytochrome c oxidase complex activity|
UBA3	ENSG00000144744	ubiquitin-like modifier activating enzyme 3	nucleus|cytosol|	cellular protein modification process|proteolysis|endomitotic cell cycle|protein neddylation|protein neddylation|regulation of cell cycle|	protein binding|ATP binding|acid-amino acid ligase activity|NEDD8 activating enzyme activity|protein heterodimerization activity|
